# Supplementary material for: Identification of candidate genome regions controlling disease resistance in Arachis
Source: BMC Plant Biol. 2009 Aug 22;9:112. doi: 10.1186/1471-2229-9-112 (PMC2739205; doi:10.1186/1471-2229-9-112)
Supplement: Additional file 1 — Marker homologies and information. The file provides information on all markers used in this work: sequence homologies, position in linkage groups, primer sequence and reference. [file 1471-2229-9-112-S1.xls]

## Sheet: Marker homologies
		Homolog of NBS encoding candidate disease resistance gene
			Homolog of other candidate disease resistance gene
				QTL late leaf spot
cM				Markernameshort	Blastx similarity against all legume and all Arabidopsis predicted proteins	E-value	Blastx similarity against all NBS containing Arabidopsis proteins	E-value	Notes
				Ar1
0				RN17F12	No significant hits found	_	No hits found	_
8.1				Ah3	No significant hits found	_	No significant hits found	_
19.6				TC3H02	No significant hits found	_	No significant hits found	_
33.2				Ap166	No significant hits found	_	No significant hits found	_
51.1				P18M60-1	No significant hits found	_	No significant hits found	_
58				P21M36-9	gi|13487783|gb|AAK27718.1|AF356002_1 ADP-glucose pyrophosphoryla...	5e-05	No significant hits found	_
68.2				P19M42-6	No hits found	_	No hits found	_
78				Seq2H11	No significant hits found	_	No significant hits found	_
82				TC9B12	No hits found	_	No significant hits found	_
92.8	N			AS1RN7G02	At3g46920.1 68416.m05092 protein kinase family protein similar t...	1e-35	At4g12020 ; putative disease resistance protein [Sequence At4g12...	2e-06
98.8				P18M45-15	No significant hits found	_	No significant hits found	_
103.1				P22M34-5	At3g16565.1 68416.m02118 alanyl-tRNA synthetase-related low simi...	5e-06	No significant hits found	_
110.3				P18M45-17	No significant hits found	_	No significant hits found	_
113.2				P13M49-9	At5g57655.2 68418.m07204 xylose isomerase family protein contain...	8e-09	No significant hits found	_
119.7				P18M44-6	No significant hits found	_	No significant hits found	_
130.3				Leg304	At4g26000.1 68417.m03745 KH domain-containing protein single-str...	1e-09	No significant hits found	_
149.3				Ah-594	No significant hits found	_	No significant hits found	_
152.1				TC9B08	No hits found	_	No significant hits found	_
155.4				Ah-700	No significant hits found	_	No significant hits found	_
162.7				Ah-745_1	No significant hits found	_	No significant hits found	_
181.6				RN9A05	gi|533692|gb|AAC97524.1| protease inhibitor [Glycine max]	2e-23	No significant hits found	_
193.6				Seq3E05	No significant hits found	_	No significant hits found	_
200.3				Seq4C01	No significant hits found	_	No significant hits found	_
205.9				Seq2D01	At1g73430.1 68414.m08500 sec34-like family protein contains Pfam...	2e-09	No significant hits found	_
212.7				Seq15D06_1	No significant hits found	_	No hits found	_
212.7				Leg178	No significant hits found	_	No significant hits found	_
213.6				Seq12B02	No hits found	_	No significant hits found	_
217.1				Ah21	No hits found	_	No significant hits found	_
217.7				Ah2	No significant hits found	_	No significant hits found	_
219.3				Ah-193	No hits found	_	No hits found	_
219.3				Ap14	No hits found	_	No hits found	_
220.3				RN11E05	At4g33250.1 68417.m04732 eukaryotic translation initiation facto...	3e-19	No significant hits found	_
221.6				Leg047	At2g47510.1 68415.m05930 fumarate hydratase, putative / fumarase...	4e-06	No significant hits found	_
223.3				TC2E11	No significant hits found	_	No significant hits found	_
227.5				Leg187	At5g66090.1 68418.m08326 expressed protein	2e-06	No significant hits found	_
239.5				TC7H09_1	At4g11980.1 68417.m01907 MutT/nudix family protein low similarit...	1e-12	No significant hits found	_
250.1				TC1D01_1	At4g11980.1 68417.m01907 MutT/nudix family protein low similarit...	2e-13	No significant hits found	_
260.2				TC2D06	No hits found	_	No hits found	_
260.2				TC4G05	No hits found	_	No significant hits found	_
278.4				Ah-199	No significant hits found	_	No significant hits found	_
299.9				Ah-330	No significant hits found	_	No significant hits found	_
307.9		O		gi-876	gi|68159360|gb|AAY86360.1| cinnamoyl-CoA reductase [Acacia mangi...	2e-17	No significant hits found	_
313.3				Leg298	At5g58575.1 68418.m07339 expressed protein	2e-18	No significant hits found	_
323.6				Leg034	gi|1771880|emb|CAA96526.1| asparagine synthetase [Vicia faba]	3e-36	No hits found	_
342.1				P25M41-1	No significant hits found	_	No significant hits found	_
350.2				P20M37-1	At4g13720.1 68417.m02130 inosine triphosphate pyrophosphatase, p...	1e-10	No significant hits found	_
367.1				Ad13B	No hits found	_	No significant hits found	_
386.4				gi-919	No significant hits found	_	No hits found	_
392.9				TC2E05	No significant hits found	_	No significant hits found	_
417.4				Leg169	No significant hits found	_	No significant hits found	_
				Ar2
0				Leg208	gi|140068416|gb|ABO83643.1| WD40-like [Medicago truncatula]	3e-06	No significant hits found	_
3				RN2F12	No hits found	_	No significant hits found	_
5.1				Leg104	No hits found	_	No significant hits found	_
22.4				Leg128	No significant hits found	_	No significant hits found	_
42.9	N			Ad14A	gi|62361120|gb|AAX81239.1| resistance protein PLTR [Arachis hypo...	2e-15	At3g46730 ; disease resistance protein RPP8-like protein [Sequen...	8e-05
55.2				Leg242	At3g09180.1 68416.m01090 expressed protein	1e-08	No significant hits found	_
61.4				Leg33MGm	No significant hits found	_	No significant hits found	_
65.8				TC7H11	No hits found	_	No hits found	_
73.5				Leg160	At2g26340.1 68415.m03160 expressed protein	5e-06	No significant hits found	_
73.5				Leg159	At1g02180.1 68414.m00147 ferredoxin-related similar to Ferredoxi...	5e-18	No significant hits found	_
75.3				Ah-074	At1g54200.1 68414.m06178 expressed protein	7e-08	No significant hits found	_
78.2				TC4A02	No significant hits found	_	No significant hits found	_
78.2				TC11A02	No significant hits found	_	No significant hits found	_
79.6				IPAHM689	No significant hits found	_	No hits found	_
81				Ah23_2	No significant hits found	_	No significant hits found	_
82.1				AC3C02	No hits found	_	No hits found	_
84.2				RN0x506	No significant hits found	_	No significant hits found	_
86.1				TC1G04	No significant hits found	_	No significant hits found	_
90				Ah-659	gi|87240874|gb|ABD32732.1| hypothetical protein MtrDRAFT_AC15077...	7e-14	No significant hits found	_
100.3				Leg20MGm	No significant hits found	_	No significant hits found	_
126.1				RN0x729	At2g36690.1 68415.m04501 oxidoreductase, 2OG-Fe(II) oxygenase fa...	3e-45	No significant hits found	_
151.5				Ah11	No hits found	_	No significant hits found	_
173.5				Leg177	gi|109804786|emb|CAK96015.1| unnamed protein product [Glycine max]	8e-09	No significant hits found	_
183				TC4C08	No significant hits found	_	No significant hits found	_
187.3				RN0x615	No significant hits found	_	No significant hits found	_
187.3				AC2C02_2
187.3				Seq2G05	No significant hits found	_	No significant hits found	_
188.4				PM181	No significant hits found	_	No significant hits found	_
191.1				Leg202	No significant hits found	_	No significant hits found	_
191.1				Ah-573	No significant hits found	_	No significant hits found	_
192.5				RI1F06	At5g02020.2 68418.m00122 expressed protein	3e-10	No significant hits found	_
193.2				TC4F12	No significant hits found	_	No significant hits found	_
193.2				TC4D02	At3g23710.1 68416.m02981 chloroplast inner membrane import prote...	2e-08	No significant hits found	_
195.5				PM8	No hits found	_	No significant hits found	_
199.1				Leg213	No significant hits found	_	No significant hits found	_
201.5				PM230	No significant hits found	_	No hits found	_
202.3				PM32	No hits found	_	No significant hits found	_
215.4				TC4H02_1	No significant hits found	_	No significant hits found	_
222.5				Ad17B	gi|15724009|gb|AAL06413.1|AF378049_1 reverse transcriptase [Pisu...	7e-37	No significant hits found	_
226.8	N			H8A	gi|37222005|gb|AAN85394.1| resistance protein [Arachis cardenasii]	2e-20	At3g14470 ; disease resistance protein, putative [Sequence At3g1...	3e-05
234.1				Ad19C	No significant hits found	_	No significant hits found	_
267.9		O		AS1RN20C10	At4g00880.1 68417.m00119 auxin-responsive family protein similar...	1e-30	No significant hits found	_
277	N			AS1RN32E12	gi|87241020|gb|ABD32878.1| Leucine-rich repeat [Medicago truncat...	3e-12	At4g19050 ; putative protein [Sequence At4g19050 was extracted f...	1e-06
283.9				P22M34-11
283.9				P25M46-11	No hits found	_	No hits found	_
285.8				P18M69-3	No significant hits found	_	No significant hits found	_
296.6	N			Ad27B	gi|87162712|gb|ABD28507.1| Leucine-rich repeat; Leucine-rich [Me...	3e-30	At5g17680 ; disease resistance protein RPP1-WsB - like protein [...	1e-23
300.9				P18M60-2	No significant hits found	_	No significant hits found	_
314.2				RM17H09	No hits found	_	No significant hits found	_
331.3				Leg146	No hits found	_	No significant hits found	_
331.8				P21M36-4	No significant hits found	_	No significant hits found	_
344.4				PM22	No significant hits found	_	No significant hits found	_
356.9				Leg175	No significant hits found	_	No significant hits found	_
356.9				Leg069	gi|92893696|gb|ABE91874.1| SAM (and some other nucleotide) bindi...	6e-15	No significant hits found	_
360				RI2A06	No hits found	_	No significant hits found	_
362.8				LegTC3145	At4g35250.1 68417.m05010 vestitone reductase-related low similar...	8e-17	No significant hits found	_
373				P18M45-18	No significant hits found	_	No significant hits found	_
382				P25M41-10	No hits found	_	No hits found	_
				Ar3
0				Leg188	At5g51960.1 68418.m06448 expressed protein	8e-06	No significant hits found	_
14	N			S1_A_37A	gi|37221899|gb|AAO20350.1| resistance protein [Arachis stenosperma]	2e-91	At5g17680 ; disease resistance protein RPP1-WsB - like protein [...	3e-21
16.1				P21M68-3	gi|27549573|gb|AAO17040.1| calcineurin B-like-interacting protei...	1e-17	No significant hits found	_
20.8	N			S1_A_36C	gi|37221893|gb|AAO20347.1| resistance protein [Arachis stenosperma]	1e-88	At1g63740 ; putative disease resistance protein [Sequence At1g63...	3e-28
25.6				TC7E04	No hits found	_	No significant hits found	_
29.1				RN3E10	At1g06475.1 68414.m00687 expressed protein	2e-08	No significant hits found	_
29.6				Leg066	gi|5524682|gb|AAD44338.1|AF160197_1 Ni-binding urease accessory ...	2e-08	No significant hits found	_
32.2				LegTC987	At1g64520.1 68414.m07314 26S proteasome regulatory subunit, puta...	5e-13	No significant hits found	_
40.7				P21M68-6	No hits found	_	No hits found	_
41				TC4G02	No significant hits found	_	No significant hits found	_
45.5				RM1A05	At1g14410.1 68414.m01709 DNA-binding protein-related similar to ...	1e-36	No significant hits found	_
47.3				Leg237	At1g14300.1 68414.m01695 expressed protein contains Pfam PF04063...	1e-05	No significant hits found	_
51.2				gi-560	gi|194466183|gb|ACF74322.1| unknown [Arachis hypogaea]	7e-62	No significant hits found	_
61.2				LegRAB
64.5				Seq19G07	No significant hits found	_	No significant hits found	_
69.8				Ah30
80				Ag99	No significant hits found	_	No significant hits found	_
81.6				PM3	No significant hits found	_	No significant hits found	_
81.9				TC0A01_2
82.2				TC4E10	gi|147224115|emb|CAN08775.1| unnamed protein product [Glycine max]	2e-21	No significant hits found	_
83.1				PM42_1	No hits found	_	No significant hits found	_
93.8				Seq18A05	No hits found	_	No significant hits found	_
105.7				Leg4Gm	No significant hits found	_	No significant hits found	_
113.7				Leg181	No significant hits found	_	No significant hits found	_
117.2				Leg223	No significant hits found	_	No significant hits found	_
117.8				Leg168	gi|6651029|gb|AAF22136.1|AF128454_1 gamma-glutamylcysteine synth...	5e-16	No significant hits found	_
122.4				Seq13B07	No hits found	_	No significant hits found	_
124.5				As15C	No significant hits found	_	No significant hits found	_
131.1				Leg043	At5g54080.1 68418.m06732 homogentisate 1,2-dioxygenase / homogen...	1e-07	No significant hits found	_
143.4				PM238	No hits found	_	No significant hits found	_
144.4				TC2C07	No significant hits found	_	No significant hits found	_
145				Leg225	No hits found	_	No significant hits found	_
149.3				TC1B02_2
156.6				RN10F09	gi|110931840|gb|ABH02919.1| MYB transcription factor MYB117 [Gly...	1e-12	No significant hits found	_
157.9				TC1E06	No significant hits found	_	No significant hits found	_
157.9				RN9C08	At3g44190.1 68416.m04738 pyridine nucleotide-disulphide oxidored...	7e-15	No significant hits found	_
173.2				TC11E04	No hits found	_	No significant hits found	_
177.7				Leg4amino	No significant hits found	_	No significant hits found	_
191.8	N			S48-2	gi|37221903|gb|AAO20352.1| resistance protein [Arachis stenosperma]	3e-92	At4g11170 ; RPP1-WsA-like disease resistance protein [Sequence A...	7e-27
200.1				Ad11F	No significant hits found	_	No significant hits found	_
215.7				PM18	No significant hits found	_	No significant hits found	_
219.6				Leg133	At5g66680.1 68418.m08406 dolichyl-diphosphooligosaccharide-prote...	2e-25	No significant hits found	_
233.1				RI2D06	gi|28301674|emb|CAB63264.3| calcium-binding protein [Lotus japon...	8e-41	No significant hits found	_
243.2				TC2A02	No significant hits found	_	No significant hits found	_
249.6				RN8C09	gi|62546339|gb|AAX86046.1| PIP2,2 [Glycine max]	2e-37	No significant hits found	_
254.4				RN23F10	gi|5139539|emb|CAB45651.1| putative plasma membrane intrinsic pr...	e-142	No significant hits found	_
265.4				Seq4F10	At2g27460.1 68415.m03319 sec23/sec24 transport family protein we...	6e-31	No significant hits found	_
269.2				TC3E02	No hits found	_	No significant hits found	_
				Ar4
0				Leg152	At4g16450.1 68417.m02492 expressed protein	1e-12	No significant hits found	_
23.5				As24K	No hits found	_	No significant hits found	_
32.9				As20A	No hits found	_	No hits found	_
37.7		O		AHBGSI1001D05-1	gi|11385431|gb|AAG34798.1|AF243363_1 glutathione S-transferase G...	5e-47	No significant hits found	_	Responsive to leaf spot innoculation, Nobile et al. 2007
37.7		O		AHBGSI1001D05-2	gi|11385431|gb|AAG34798.1|AF243363_1 glutathione S-transferase G...	5e-47	No significant hits found	_	Responsive to leaf spot innoculation, Nobile et al. 2007
50.4	N			AHBGSI1002B03	gi|87162908|gb|ABD28703.1| TIR [Medicago truncatula]	2e-52	At1g72950 ; hypothetical protein [Sequence At1g72950 was extract...	7e-37
61.1	N			S1_A_36_B	gi|37221893|gb|AAO20347.1| resistance protein [Arachis stenosperma]	1e-88	At1g63740 ; putative disease resistance protein [Sequence At1g63...	3e-28
62.6	N			S1_A_36_D	gi|37221893|gb|AAO20347.1| resistance protein [Arachis stenosperma]	1e-88	At1g63740 ; putative disease resistance protein [Sequence At1g63...	3e-28
72.4	N			Ad26B	gi|1663547|gb|AAC49508.1| disease resistance protein homolog	7e-15	At1g64070 ; disease resistance protein, putative [Sequence At1g6...	4e-12
79.6	N			As14D	gi|62177401|gb|AAX70991.1| resistance protein Cre [Arachis hypog...	2e-12	At3g50950 ; putative disease resistance protein [Sequence At3g50...	6e-05
89.6				Leg044	At5g63890.2 68418.m08022 histidinol dehydrogenase, putative / HD...	5e-09	No significant hits found	_
93.1				As27E	No hits found	_	No significant hits found	_
95.6				P25M46-2	No significant hits found	_	No significant hits found	_
95.6				P18M44-5	At2g37800.1 68415.m04641 DC1 domain-containing protein contains ...	1e-05	No significant hits found	_
102				M14	No significant hits found	_	No significant hits found	_
116				P26M68-3	No hits found	_	No significant hits found	_
136	N			As26A	gi|62361126|gb|AAX81242.1| resistance protein PLTR [Arachis hypo...	2e-11	At5g58120 ; resistance protein - like [Sequence At5g58120 was ex...	5e-09
149.4				TC7G10	No significant hits found	_	No significant hits found	_
154.5				Leg930	No significant hits found	_	No significant hits found	_
158.4				Leg14MGm	gi|407475|emb|CAA52800.1| T-protein of the glycine decarboxylase...	7e-17	No significant hits found	_
163.3				Ah-229	gi|132424651|gb|ABO33478.1| class I KNOX homeobox transcription ...	1e-15	No hits found	_
167.4				Leg156	At5g47560.1 68418.m05871 sodium/dicarboxylate cotransporter, put...	2e-09	No significant hits found	_
172.6				Leg136	No significant hits found	_	No significant hits found	_
174.6				RN10F04	No significant hits found	_	No significant hits found	_
175.2				TC5A07	No significant hits found	_	No hits found	_
179.8		O		gi-832	gi|71040685|gb|AAZ20291.1| metallothionein-like protein [Arachis...	2e-22	No significant hits found	_
180.6				PM49	No hits found	_	No significant hits found	_
182.5				RN5H02	At3g08890.1 68416.m01034 expressed protein contains Pfam profile...	1e-08	No significant hits found	_
189				Ah-745_2
198.9				TC9E08	No significant hits found	_	No significant hits found	_
217.8				Seq11C08	No hits found	_	No significant hits found	_
219.8	N			ADURA25F09	gi|37221893|gb|AAO20347.1| resistance protein [Arachis stenosperma]	1e-88	At1g63740 ; putative disease resistance protein [Sequence At1g63...	3e-28
232.7				Leg050	gi|33286866|gb|AAK95654.2|AF405422_1 ferric-chelate reductase [P...	2e-42	No significant hits found	_
233.6				Ah-462	No hits found	_	No significant hits found	_
234.6				PM120	At5g65750.1 68418.m08274 2-oxoglutarate dehydrogenase E1 compone...	7e-05	No significant hits found	_
236.1				Leg270	gi|35186998|gb|AAQ84167.1| isopentenyl pyrophosphate isomerase [...	5e-59	No significant hits found	_
244.1				Ah-569	No significant hits found	_	No hits found	_
251.9				Ah-408	No significant hits found	_	No significant hits found	_
270.4				Leg062	At5g38900.1 68418.m04705 DSBA oxidoreductase family protein cont...	1e-09	No hits found	_
271.1				TC5C05	gi|124361075|gb|ABN09047.1| Hypothetical plant protein [Medicago...	5e-24	No significant hits found	_
274.7				TC1H04	No significant hits found	_	No significant hits found	_
281.5				RN12E01	gi|69111473|gb|AAZ03389.1| C2H2 transcription factor [Glycine max]	4e-24	No significant hits found	_
302.5				P13M49-5	No significant hits found	_	No significant hits found	_
308.6				P19M42-1	At1g47765.1 68414.m05312 F-box family protein contains F-box dom...	5e-10	No significant hits found	_
				Ar5
0				gi-620	gi|28194653|gb|AAO33588.1|AF479306_1 putative extensin/nodulin p...	2e-09	No significant hits found	_
0.5				gi-385	gi|28194653|gb|AAO33588.1|AF479306_1 putative extensin/nodulin p...	7e-24	No significant hits found	_
17.3				gi-909	No significant hits found	_	No significant hits found	_
32.9				RN13G08	At5g51920.1 68418.m06441 expressed protein ; expression supporte...	6e-44	No significant hits found	_
39.4				Leg036	At5g51970.1 68418.m06449 sorbitol dehydrogenase, putative / L-id...	5e-13	No significant hits found	_
46.1				As20F	No significant hits found	_	No significant hits found	_
60.5				P25M46-4	No significant hits found	_	No significant hits found	_
67.1				Leg076	No significant hits found	_	No significant hits found	_
75.9				Ah-275	No hits found	_	No significant hits found	_
76.4				Ah-614	No hits found	_	No significant hits found	_
76.4				Leg088	At3g17810.1 68416.m02271 dihydroorotate dehydrogenase family pro...	9e-05	No significant hits found	_
81.3				P18M45-4	No significant hits found	_	No significant hits found	_
86				Ah-742	gi|110931700|gb|ABH02849.1| MYB transcription factor MYB182 [Gly...	5e-13	No significant hits found	_
91.7	N			AS2RM8B10	gi|9965109|gb|AAG09954.1|AF175399_1 resistance protein MG13 [Gly...	3e-47	At5g22690 ; disease resistance protein-like [Sequence At5g22690 ...	7e-32
99.7				Ah4-26
100.3				PM45	No hits found	_	No significant hits found	_
100.3				Ah20	No significant hits found	_	No hits found	_
100.8				TC6E01	No significant hits found	_	No significant hits found	_
100.8				PM36	No significant hits found	_	No significant hits found	_
100.8				RM6E08	At1g60010.1 68414.m06761 expressed protein	7e-28	No significant hits found	_
103				PM65	No significant hits found	_	No significant hits found	_
103				TC2B01	No significant hits found	_	No significant hits found	_
110				TC3A12	At4g11260.1 68417.m01822 phosphatase-related low similarity to p...	6e-19	No significant hits found	_
110.6				P20M51-8
120.2				P18M44-7	No significant hits found	_	No significant hits found	_
130.2				RM9A03	No hits found	_	No significant hits found	_
147.5				RM2H10	gi|148469851|gb|ABQ65855.1| WNK1 [Glycine max]	9e-27	No significant hits found	_
163.9				AC3D07	No significant hits found	_	No significant hits found	_
174.7				Ah6-125
183.5				Leg224	At5g47010.1 68418.m05794 RNA helicase, putative similar to type ...	1e-11	No significant hits found	_
188.5				Leg083	At5g67590.1 68418.m08523 NADH-ubiquinone oxidoreductase-related ...	5e-08	No significant hits found	_
194.9				Hom175	No significant hits found	_	No significant hits found	_
210.7	N			As24A	gi|37221985|gb|AAN85384.1| resistance protein [Arachis cardenasii]	1e-56	At3g14470 ; disease resistance protein, putative [Sequence At3g1...	4e-25
221.2		O		AS1RN25D07	At5g06740.1 68418.m00762 lectin protein kinase family protein co...	3e-37	No significant hits found	_
231		O		As9C	At5g65710.1 68418.m08270 leucine-rich repeat transmembrane prote...	1e-11	No significant hits found	_
231.1				P25M41-5	No significant hits found	_	No significant hits found	_
243.1		O		AHBGSI1002C10	At4g16840.1 68417.m02542 expressed protein	1e-07	No significant hits found	_	Responsive to leaf spot innoculation, Nobile et al. 2007
				Ar6
0				AS1RN0x727	gi|71040681|gb|AAZ20289.1| unknown [Arachis hypogaea]	3e-60	No significant hits found	_
17.8				Ad15B	No significant hits found	_	No significant hits found	_
19.4				Ad17E	No significant hits found	_	No significant hits found	_
19.9				Leg031	No significant hits found	_	No hits found	_
33.1				Ad13D	At1g21270.1 68414.m02658 wall-associated kinase 2 (WAK2) identic...	4e-11	No significant hits found	_
48.4				IPAHM171a
67.4				RN0x06	At5g40240.1 68418.m04882 nodulin MtN21 family protein similar to...	6e-35	No significant hits found	_
68.6				TC1A08	No hits found	_	No significant hits found	_
86.1				TC11A04	At1g12930.1 68414.m01501 importin-related similar to late gestat...	1e-11	No significant hits found	_
86.7				TC1A02	At1g12930.1 68414.m01501 importin-related similar to late gestat...	2e-10	No significant hits found	_
86.7				Leg092	gi|32480923|gb|AAP83877.1| putative fatty acid desaturase TRZIP ...	2e-35	No significant hits found	_
87.8				RN0x614	At2g37430.1 68415.m04590 zinc finger (C2H2 type) family protein ...	1e-33	No significant hits found	_
87.8				Seq15D06_2
89.1				PM24	No hits found	_	No significant hits found	_
94.5				TC7C06	No hits found	_	No significant hits found	_
97.8		O		gi-906	gi|11612197|gb|AAG37451.1| seed maturation protein LEA 4 [Glycin...	1e-33	No significant hits found	_
103.1				Leg045	gi|904154|gb|AAB00860.1| microsomal omega-6 desaturase	4e-41	No significant hits found	_
110.7				H1	gi|2522227|dbj|BAA22786.1| unnamed protein product [Vicia faba]	5e-17	No significant hits found	_
113.2				Leg346	No significant hits found	_	No significant hits found	_
119.4				RN21H01	gi|3043428|emb|CAA06491.1| 40S ribosomal protein S5 [Cicer ariet...	4e-76	No significant hits found	_
124.4				Seq4H06	No significant hits found	_	No significant hits found	_
130.4				P18M60-3	No significant hits found	_	No significant hits found	_
133.5				Leg186	No significant hits found	_	No significant hits found	_
137.9				Leg11MGm	At3g05520.1 68416.m00605 F-actin capping protein alpha subunit f...	2e-05	No significant hits found	_
139.5				TC3H07	At3g05520.1 68416.m00605 F-actin capping protein alpha subunit f...	8e-19	No significant hits found	_
140.8				AC2H11	No significant hits found	_	No significant hits found	_
140.8				TC5A06	gi|38194929|gb|AAR13317.1| gag-pol polyprotein [Phaseolus vulgaris]	3e-13	No significant hits found	_
144				Leg081	gi|124360137|gb|ABN08153.1| Transport protein particle (TRAPP) c...	4e-32	No significant hits found	_
153.8				LegExportin	No significant hits found	_	No significant hits found	_
161				Leg203	No significant hits found	_	No significant hits found	_
167.5				Leg074	At5g18410.1 68418.m02166 expressed protein similar to p53 induci...	6e-16	No significant hits found	_
180.5				Leg356	gi|87240866|gb|ABD32724.1| Helicase, C-terminal; Argonaute and D...	9e-34	No significant hits found	_
194.4				Leg12MGM	At4g11420.1 68417.m01840 eukaryotic translation initiation facto...	1e-50	No significant hits found	_
				Ar7
0				Leg176	No significant hits found	_	No hits found	_
21.4				TC6G09	No hits found	_	No significant hits found	_
36.5				TC1D01_2
42.5				Leg24MGm	No significant hits found	_	No significant hits found	_
49.2				RN22G07	At1g79160.1 68414.m09230 expressed protein	1e-23	No significant hits found	_
52.1				TC4G10	No hits found	_	No significant hits found	_
56				TC3G01_2
57.7				TC9H08	gi|77563563|gb|ABB00038.1| reverse transcriptase family member [...	2e-40	No significant hits found	_
60.3				PM204	No significant hits found	_	No significant hits found	_
65.5				PM225	No significant hits found	_	No significant hits found	_
66.4				PM243	No hits found	_	No significant hits found	_
77.7				Leg149	No hits found	_	No significant hits found	_
88.8				Leg055	At3g11830.1 68416.m01450 chaperonin, putative similar to SWISS-P...	9e-20	No significant hits found	_
97.1				Leg299	No significant hits found	_	No significant hits found	_
109.9				Leg228	No significant hits found	_	No significant hits found	_
123.2				Leg196	gi|163257085|emb|CAO02810.1| hypothetical protein [Medicago trun...	1e-11	No significant hits found	_
133.1				RN13D04	At3g07680.1 68416.m00921 emp24/gp25L/p24 family protein similar ...	7e-85	No significant hits found	_
142.6		O		AHBGSI1002D05	gi|228615|prf||1807329B Phe ammonia lyase	6e-38	No significant hits found	_	Responsive to leaf spot innoculation, Nobile et al. 2007
170.7	N			AHBGSI1001A06	gi|164605528|dbj|BAF98594.1| CM0545.410.nc [Lotus japonicus]	4e-38	At4g35470 ; putative protein [Sequence At4g35470 was extracted f...	1e-09
				Ar8
0				gi-716	No significant hits found	_	No significant hits found	_
4.1				Leg033	At5g57655.2 68418.m07204 xylose isomerase family protein contain...	e-140	No significant hits found	_
5.7				TC9F04	At5g08610.1 68418.m01024 DEAD box RNA helicase (RH26) strong sim...	3e-12	No significant hits found	_
6.3				Ah-558	At3g48610.1 68416.m05307 phosphoesterase family protein low simi...	4e-15	No significant hits found	_
6.3				TC4H02_2
8.2				RM15C11	At5g25350.1 68418.m03007 F-box family protein contains Pfam PF00...	2e-06	No significant hits found	_
11.8				TC1E05	No hits found	_	No significant hits found	_
18.5				P25M46-7	gi|31580851|dbj|BAC77530.1| plasma membrane H+-ATPase [Sesbania ...	2e-08	No significant hits found	_
23.8				Ad21E	No hits found	_	No significant hits found	_
28.2				Ad25A	No hits found	_	No hits found	_
29.3				P21M36-7	No hits found	_	No significant hits found	_
29.4				P16M48-3	No hits found	_	No hits found	_
42.3				Leg002	gi|20830|emb|CAA44786.1| protochlorophyllide reductase [Pisum sa...	2e-44	No significant hits found	_
46				P16M48-7	No significant hits found	_	No significant hits found	_
51.8				gi-7295_2
58.9				RN1A09	At1g11530.1 68414.m01324 thioredoxin family protein similar to t...	3e-33	No significant hits found	_
60.5				PM188	No significant hits found	_	No significant hits found	_
61				TC6H03	gi|738938|prf||2001457F GTP-binding protein	3e-25	No significant hits found	_
61.6				TC9F10	gi|738938|prf||2001457F GTP-binding protein	3e-25	No significant hits found	_
67.6		O		RN2H11	gi|6688818|emb|CAB65284.1| putative wound-induced protein [Medic...	2e-10	No significant hits found	_
74.8				P21M68-4	No significant hits found	_	No significant hits found	_
91.1				Leg17MGm	No significant hits found	_	No significant hits found	_
102.3				P18M45-26	No hits found	_	No hits found	_
110.7				RM5G08	No significant hits found	_	No significant hits found	_
123.4				Ad14C	gi|2559006|gb|AAD04188.1| beta-amylase [Medicago sativa]	4e-46	No significant hits found	_
147.9				P25M46-8	No hits found	_	No significant hits found	_
160.8	N			Ad9A	gi|62177510|gb|AAX71039.1| resistance protein PRG [Arachis hypog...	2e-10	At5g49140 ; disease resistance protein-like [Sequence At5g49140 ...	5e-05
163.2				As1A
167				Ad24C	No significant hits found	_	No significant hits found	_
171.1				RN22A12	gi|83691081|emb|CAJ47093.1| unnamed protein product [Glycine max]	9e-40	No hits found	_
171.1				Leg070	No significant hits found	_	No significant hits found	_
173.5				Leg305	At1g27530.1 68414.m03356 expressed protein Similar to gb|AF15188...	4e-30	No significant hits found	_
176.9				Leg30MGm	At1g77670.1 68414.m09043 aminotransferase class I and II family ...	e-100	No significant hits found	_
176.9				Leg654	At3g19770.1 68416.m02502 vacuolar sorting protein 9 domain-conta...	1e-08	No significant hits found	_
178.7				TC7A02	At3g19770.1 68416.m02502 vacuolar sorting protein 9 domain-conta...	2e-07	No significant hits found	_
185.3				RM11H06	At1g70260.1 68414.m08083 nodulin MtN21 family protein contains s...	1e-43	No significant hits found	_
194.9				TC3B05	No significant hits found	_	No significant hits found	_
208.6				Leg929	No significant hits found	_	No hits found	_
211.3				Leg924	No significant hits found	_	No significant hits found	_
228.8				P18M45-5	At2g37800.1 68415.m04641 DC1 domain-containing protein contains ...	8e-06	No significant hits found	_
228.8				P18M45-7
238.5		O		AHBGST1002C10	gi|416755|sp|P32290.1|CATA_PHAAU Catalase	2e-09	No significant hits found	_	Responsive to leaf spot innoculation, Nobile et al. 2007
247.7		O		AHBGSI1004D05	At5g42650.1 68418.m05193 allene oxide synthase (AOS) / hydropero...	7e-67	No significant hits found	_	Responsive to leaf spot innoculation, Nobile et al. 2007
272.7				P22M34-15	No significant hits found	_	No significant hits found	_
				Ar9
0				Lec-1
9.8				gi-1107	gi|951108|gb|AAA74571.1| galactose-binding lectin precursor	e-118	No significant hits found	_
21.2				Ah-649	No significant hits found	_	No significant hits found	_
22.2				Leg322	gi|145567026|gb|ABP81863.1| LATE BLOOMER 1 [Pisum sativum]	5e-06	No significant hits found	_
24.6				PM170	No significant hits found	_	No significant hits found	_
26				ML4D02	No hits found	_	No significant hits found	_
33.5				Seq14G03	No hits found	_	No significant hits found	_
55				Leg1Gm	gi|108735959|gb|ABG00264.1| Tic21 [Pisum sativum]	9e-08	No significant hits found	_
57.2				Leg199	At4g34270.1 68417.m04872 TIP41-like family protein contains Pfam...	6e-18	No significant hits found	_
64.8				P21M36-2	No significant hits found	_	No significant hits found	_
72.8		O		AHBGSI1002C11	At3g22400.1 68416.m02826 lipoxygenase, putative similar to lipox...	2e-78	No significant hits found	_	Responsive to leaf spot innoculation, Nobile et al. 2007
92				AC2C02_1	At5g45430.1 68418.m05582 protein kinase, putative contains simil...	2e-06	No significant hits found	_
94				Ah-636_1	No significant hits found	_	No significant hits found	_
108.6				As11B	gi|87162498|gb|ABD28293.1| RNA-directed DNA polymerase (Reverse ...	6e-59	No significant hits found	_
111.9				P25M46-9	No significant hits found	_	No significant hits found	_
114.2	N			AS1RN36P2B01	gi|124359217|gb|ABN05728.1| Octicosapeptide/Phox/Bem1p [Medicago...	4e-26	At1g72860 ; hypothetical protein [Sequence At1g72860 was extract...	9e-12
126.3				PM35	No hits found	_	No significant hits found	_
131.1				Ad11G	No hits found	_	No hits found	_
133				TC1D02	No significant hits found	_	No significant hits found	_
137.9				RM13A12	At3g62150.1 68416.m06983 multidrug resistant (MDR) ABC transport...	4e-23	No significant hits found	_
139.3				Ad24G	No significant hits found	_	No significant hits found	_
139.3				Ad11D	gi|87162498|gb|ABD28293.1| RNA-directed DNA polymerase (Reverse ...	6e-35	No significant hits found	_
140.3				P18M69-1	gi|12697486|emb|CAC28219.1| phosphate transporter [Sesbania rost...	6e-23	No hits found	_
141.2				PM119	No significant hits found	_	No significant hits found	_
142.8				Leg100	gi|82393851|gb|ABB72224.1| biotin synthase [Glycine max]	5e-15	No significant hits found	_
143.4				Leg467	At2g02560.1 68415.m00195 TIP120 protein, putative similar to TBP...	7e-07	No significant hits found	_
143.7				TC1B02_3
144.9				Ah-671	gi|77563563|gb|ABB00038.1| reverse transcriptase family member [...	2e-47	No significant hits found	_
160.9				gi-7295_1	gi|5712199|gb|AAD47382.1| glycinin [Arachis hypogaea]	0.0	No significant hits found	_
180.7				P16M48-1
187.9				P13M49-1	At5g04540.1 68418.m00454 expressed protein	2e-13	No significant hits found	_
197.8				As21C	No significant hits found	_	No significant hits found	_
				Ar10
0				TC2C12	No hits found	_	No significant hits found	_
23.7				RN0x681	No significant hits found	_	No significant hits found	_
27.3				gi-936	No hits found	_	No hits found	_
28.2				gi-623	No hits found	_	No significant hits found	_
40.1				RM15H08	No hits found	_	No hits found	_
58.4				TC4D09	No significant hits found	_	No significant hits found	_
67.5				As13C	At1g21230.1 68414.m02653 wall-associated kinase, putative simila...	9e-07	No significant hits found	_
	20	14

## Sheet: Marker information
	Marker name short	Redundancy/alternative name	Sequence of marker	Genbank ref	Marker Type - 1	Marker Type -2	Primer fwd	Primer rev	SNaPshot primer (lower case bases are tail)	SNP	Marker Info	Literature reference
	Ar1
0	RN17F12		aagaactactactattctcaccgtaccttgggtgtgctagtgattcttcttgcgttttcttatcttcttatatgcttgaaagcagttccaattacaagaagtgaaagcctcatgcaaggttctcaagcccatgctagtaaccacaaggatgaggatatgaataatgatgaaaaaacagagagaatggatttggaactgctagactaccaaccaccgggggctaatggtcatcacactccaaaagcaccgtgatgacactatattttattattattattattattattattattattattattattattattattattattattattattattatatgtaactcgttatatatttagagtagtattttaacttagtcttttagctaagaaattagtatta…	DQ099096	SSR	EST	tcatcacactccaaaagcac	gcaggattcaacaccagtagtag				Moretzsohn et al., 2005
8.1	Ah3		tcagaaaggagcagagagcagagtggaaaacgaagaagagagaaagggaaagtagcgtatcggagaacaagcacacatcttggagagagagagagagagagagagagagagaagacgcacgtgcgtacctgctgggttgaaaacccgattcacaaactgacggcgaagagagagagagagacaacagaagagtgcaaagtcttctgagtgtgtgtgtgtgtgagagagagagagagcgagagagtgtgagaaagagcgcaaagattcggaggttgatgtgtttgtgtttggacttt		SSR		TCGGAGAACAAGCACACATC	TTGCGCTCTTTCTCACACTC				Bravo et. al., 2006
19.6	TC3H02		gatctctccgccatccatgtaatgtccaacgtgagtgtagtatgtaaagggtgtccctggacccttctaatgcatgtcctccagcccgtcggacccgtcatcgtcgctaaacttgagctttcactgccggtgcaccgtcgtgtcaccaccaggagggaagagagagagcgcgaagagcacagagaagagagagagagagagagagagagagagagagagagagagagagagagagaactgaggaagcagaggaggagaagaggctgctactagcgtcgagctcaccattgtccttaccgcatcgccgctatcgttgtgctcgcaagcgaggaagcccatcgctgccgctgctgcccgtgaagtcgttgccatcgtggttcagaactgaggcgagaaaaa…	DQ099184	SSR		ctctccgccatccatgtaat	atggtgagctcgacgctagt				Moretzsohn et al., 2005
33.2	Ap166		cgatcaatcctgatttggatgtggtgaaaaagtttcgccaaaggttagattgcttaattatgtgaactgtgcctctctctctctctctctctctctctctctctctctctctctctctctctctatctcttatttatatagttgcatttcatatagtatacactgaacactcccttggtaggatgcttggtgttttaggtggccaaactattatgatagcttcgttgactgccggtttttcttataacttgactgatgatttgttgaatgtaactaagtactcctcgattgcggagataaaagagacaaaggaggtaggttggagtgtttgattag		SSR		CGGCAGTCAACGAAGCTAT	TCGCCAAAGGTTAGATTGC				Palmieri et al., 2002
51.1	P18M60-1		cgcgagggtgatgacgtctaagatgacatcagtagttgcacccctgctttcgtggaagtagtacctatcaaaagtaggaactagctaagcgtccattgatcaaggatattggccaaagccagaagtgggcgtgggccaagctggagttcttgttcgagtgagcgggtaagcaagcaggtacgcccgagttatgtaatagaactactaataagtcttctcatctctaatccagctaattcctaacaagctacgcaccttcttgtacttctagccaagtaaggcaaggctgtttctgttgttgagttactcaggactcatcaac		AFLP		P18	M60			PstI MseI preamps	Leal-Bertioli et al. this manuscript
58	P21M36-9		gttttacatccgttctggtgttaccattgtattgaaaaactcagtaattgaagatggactggtcatataataaataaatagataaataaatcattgcggtaaattcacccatcattcacctgatccattttctcatggattatcataacatgtaacgacgggaatgttttggttttataatgataggggaaaaaactaataaaaaagtatcaattaccaatattttggtttttataccatacttcttatattccagttctgcatggt		AFLP		P21	M36			PstI MseI preamps	Leal-Bertioli et al. this manuscript
68.2	P19M42-6		attcatcctcgcctcacgtgacatcctcttccaactttactcaggactca		AFLP		P19	M42			PstI MseI preamps	Leal-Bertioli et al. this manuscript
78	Seq2H11		gattggactatggcttccgtgctttacactcgtgagttggcgcgtggaagtgttactatatcattaactcttgctttgctccaaatagctggattgagatatattaatgataagaccaaagaacagttaacttcatacacaacacaatacaaccagagttgaagaagaagcagataaaccaggaaatgcaagcaataaaaagagatattttttaaaaaatatgtataataaaaaaatagttaaagaaggtctggctttattgaccggagaggggagagagagagagagagtcagagatattgacataggacatccaattgaaaaaaatgatgagaaataaagtttgtctaatcaatttcaacccataacatatctctttctggtttctgttagcattct…		SSR		aagcagataaaccaggaaatgc	acacccacaccccataaaga				Moretzsohn et al., 2005: Ferguson et. al., 2004
82	TC9B12		gatctgagtttgttctattttgtgattttgaagaggatagtggctgggctatgttgatgtttaagaggtgagagggaaaaagtgagtgagtaaaagagagagagggagagagagagagagagagagagagggagatgatgctgtggtagtggtggtttaggtactgcagataggg	DQ099148	SSR		ggctgggctatgttgatgt	tgcagtacctaaaccaccactac				Moretzsohn et al., 2005
92.8	AS1RN7G02		agaagttgatgctttctcatttggtattgtcatgtggttactcttgactggagaagagccatacgctgatttgcattatggtgccattataggtggtattgtgagcaacactttgcgccctccagtcccggaatcttgcgattcaaaatggaggttgctgatggagacttgctggtcctcagaaccatcggagagacctagcttcactgagattgccaatgaattgcgatccatggcaaccaagatcactgccaaaggtcaagcccaacagcagcagccaccctcttccttgcagagccaagtgcagaaatgactaattctcgatttctctggtttgtgttccatccaattatttaactctgtcaacgcatcgtgtgcaatacttattgatagggaagg…	EH044037	SNP	EST	GAGAAGAGCCATACGCTGATTT	CTAAATGCCTGATAGCCCCTAA	gactgactgactgactgactgaTTTGGCAGTGATCTTGGT	C/T		Leal-Bertioli et al. this manuscript
98.8	P18M45-15		aaggtgtaagcttttctgcttctattccttcgcaatgccggacggagaatcctcttccgccacgtcatcgccggagctggagccccatttactcaggactcat		AFLP		P18	M45			PstI MseI preamps	Leal-Bertioli et al. this manuscript
103.1	P22M34-5	P22M34-6 codominant	tcatcagactagagagagaaggaagtttgactagtgaaaagtgaaaactgacaacgccatctttggatcggacatcagtaaccacaaacttgatggctgagtctgaatcggaagagtcaacgccattgccaatgcggacgaatccatggtcagcaggttgaccacctccttgcggatagaatatagtacgatccaatatcaatacatctcttccatcttctacctgca		AFLP		P22	M34			PstI MseI preamps: codominant marker made from two AFLP bands	Leal-Bertioli et al. this manuscript
110.3	P18M45-17		tttttgatcaacccttttactctctgagtagaaaggcatccacagaggtgtaagcttttctgcttctattcgtcacgcattgccggacggagaatcctcttccgccacgtcatcgccggagatggagccccatttactcaggactcatc		AFLP		P18	M45			PstI MseI preamps	Leal-Bertioli et al. this manuscript
113.2	P13M49-9		ctttctggcccaggtgaatctatggtccttgatccatttttcttttctcaaaattttgtacttatgcatgaaatgggtcttagcttgttcttcatgatgcagttgtcatcatgagattgaaactgcaaggatcaatgggatgctgggtaatatcgatgcaaacactggcgaccctcaagttggtacgaataactaagcaatcctgttactcaggactcatc		AFLP		P13	M49			PstI MseI preamps	Leal-Bertioli et al. this manuscript
119.7	P18M44-6		tttgctgctctggtccgctgagaaaggggagacaccgccattgtgcttcacggtgcgccggtgatgcagcccgcgtcgccgaaactgctcggaggtttccgttactcgttctgattctatccttttcaagaatctcactgctaccactgagaaaggggaggatgccgttttccttgttgctgttgttgccatgggaactggtgctgggaactgctaacggaactgctgtgcttggcgatcttcgtgagtttcgacatcaagataggggatttactc		AFLP		P18	M44			PstI MseI preamps	Leal-Bertioli et al. this manuscript
130.3	Leg304		cttgaaggttcttaaagctctggaagcagtagttgggcacctgaggaaatttttggtggatcatactgttcttcccctatttgagaaaactgtaagttttttatcttctaaacgtattattaggcttaaaagctgattccagtgtatattctgcatgttggactgccatttcatttacatgaaggctatcttatctggtattgctgtaccttactctaagatatgtgaatcctttgttttgttcaagtacaatgcaacaatctcccaagaccaccaggtggatacctgggctgacaagccatcgctgtatagtgcttcccaaccttccattgttgctgatgtttctcttccaacaaaaagggatgctctctttgctgaccgtgaaagccatttgga		Legume anchor							Bertioli et al. 2008
149.3	Ah-594		aattgttgaccaaatcatcccatcttgctatgctctcctttcgttgagtttcaagctagtgcttggcccggtcccttacagagaatgggaacaacaacaacaacaacaacaacaacaaccggtagaccttagcagggactccattagttttaaccgtgtcacatatttggagaaagttggagatgtgctggttaggatcttcttgaggactccaacaaaattggaatt		SSR		TGACCAAATCATCCCATCTTGC	CAGCACATCTCCAACTTTCTCCA				Moretzsohn et. al., 2004
152.1	TC9B08		gatcttggtgacggtggagttgttggtggcgtgggagtggttgagtcatcttgagaacaaagcggcggtggagttgttgatggcgtgggagtggttgggttgagaacaaggcggttgcagaaataaggagagagagagagagagagagagagagagagagagagagagagataatggagttagtggtgagggt	DQ099147	SSR		ggttgggttgagaacaagg	accctcaccactaactccatta				Moretzsohn et al., 2005
155.4	Ah-700		aatttcaccacctccttcaccaacactacaaccacagccacaaccaccgccaccaaccgtcagcctcatatttctcctttttcactgtcacaataacaacaacaacaataatgatgatcatttgcttcctacaacttttgcttcttgcaactgctcctttactctacgtcttgcgttcttttcttctgccaacttcaatgtgagacgacacacctctttgcggcttctttcaatctcgaattggaatt		SSR		CACCACCTCCTTCACCAACACT	TGGCAGAAGAAAAGAACGCAAG				Moretzsohn et. al., 2004
162.7	Ah-745_1		aattgattatattgtttcattgttgttgttgttctgctcctgcttttgtttttgtttgattccattgttgatacattggtgattcattgttattgttgttgttgttgccctgctcttgtttctacttgattacattgttgattcattgttcatgttacttctagttctgtttctgcttgtgcttgtgcttctgcttctgctggtgtttctgctggttggtgcttgtgcttgattttggagaagaagaagaagggacattttggtccgaatgacggttttgaaacaaattggaatt		SSR		TGTTGTTCTGCTCCTGCTTTTG	ATTCGGACCAAAATGTCCCTTC				Moretzsohn et. al., 2004
181.6	RN9A05		tcacaacttcccactctccccttaattagcttctattactcttccattattattataataataatggctcgctctcttcctttgctttccaccatttttgtccttcttttgcttctagtggccactgagatgggaccaataacggtggttgaagctagaacttgtgcgtctcaaagccatcgcttcaaaggagtgtgtttgagcgacacaaattgcgcctccgtttgcaaaacggagggcttcccttccggggactgccacggctttcgccgccgatgcttctgcaccaagcattgtgcttaaacagacatcttattagtcaataattttcatggatgaagatgatggatctatcatcttttaatcctcatcatgcatgtgttataaacttttgtgttt…	DQ099064	SSR	EST	gtgcgtctcaaagccatcg	cccatacattcaaaactcaaaagagc				Moretzsohn et al., 2005
193.6	Seq3E05		gttaactcccaaaaatgaaactgaagcagtgtagggatggaggtttacaaacccagaaaaatcagcaactcaaaatcagatttaagcaactcagaatcagtaaaataacaaaataagaaaacacaaattgaagcagctttgcttacggtggcgagggaggaagagaagtgaccgcgaaggaggaaggaaagtaagttcgggcacagagggaattgaagacagaggcttgacgcgcgagagacagagagggatcgacgatgaggacagagacacgagttcagggtggccgacgacgacgaggacagaagcggcgacccaacagcagctccgagcagacctgacggcggggccggacgctggcaggctgctagggttccgtcttcggtggagctcagagag…		SSR		cgatgaggacagagacacga	cgcttgaacccgactatttt				Moretzsohn et al., 2005: Ferguson et. al., 2004
200.3	Seq4C01		ttgtggtggtggcggtggaggatcccaagtcctaagacgaggccgataacaacgagaagggtgacaataaagatgaagatcttagttgcttttccaacgtagcaaatcattgtgtgtgtgtgtgttgtgtgaatctgaaaggcgattttgttctcagatgcagagacgggcggtgtgggtcttattggagtctttttcgtctttttctcatggttgtttcgggggagaaacaanagtgctgcgagaagctgcttataaataacgacatggattggcaagtgctgagagagagagttaaccccaaatggttttgttgcttaaagaatacaagactaattgagagttaatgtgagcacnctgaaggctaccttaagttgntagaaagttaaatttgccaat…		SSR		cgataacaacgagaagggtga	aagtaaagcgaaacgcacca				Moretzsohn et al., 2005: Ferguson et. al., 2004
205.9	Seq2D01		gcaatagaggatatcaacaattatttcaataatcaccggttaacaggcaaaaccatagaatcagatgacgataaggtgggtaaggtacttgattggtgttgaccataacagtctgaacagcaccattatcatcgaacgagctatccttggttttaaccgtcaaggcagtgtcttgcaccgacgcattctcctgagcctacgtaaattcaatttattagatgttgtgaatcagaaaacaagagttgatggtcgatgagaaaagcttctgattgtagtagaagtagtaagggggcattaccagcttgagagggaggggtcgttcagaaacggcatgagagagggatataatggcggcttgttgatgttctgtcaaaggcgcattctggggaaaaaaaataa…		SSR		aacggcatgagagagggata	ggttacaacttcgcttccactt				Moretzsohn et al., 2005: Ferguson et. al., 2004
212.7	Seq15D06_1		TCTTTTTTCAGTTGAGCGAATAGTATAGATTTATTATATAAAATAGACGGATAGAGTGTTGATTTTTATTTTAACTAAAATCGATAATATAGCCGTCGATTTTTATCGACAAAAAACTACTCCCGCGTTTGCTTCCCGCGTCCCTGCTCGCTTCACTCATCTTCCCAAAATTTAACCCCAAATCTTCAGATTTAGAGTGATGCTTCTTCTTCTCCTCCAACGCCGAGACTAGAGACCAGAATGGAGTCACGGTCACGGAGAGAGGCAGAGAGCAGAGCTTCTTCTTCTCCGACTCCTGAAAAAGCCCACCGTCCTCCGCCTGAGACCAGAGTTGCTTCTTCTTCTTCTTCTCCTCCTCTGCCGAGCCCGCCGCCGCGCCATCCCTTTCATGTAAGTTCC…		SSR		caacgccgagactagagacc	ggttccctgctccttcttct				Moretzsohn et al., 2005: Ferguson et. al., 2004
212.7	Leg178		acctcccgtcgtcctcccaccttcccccaacaagatctccccgcctcccgttcagcctcctccgccgcagattcagaagcccgttctctcctccgagaaatcactctccgacggttccgtttctggcttcttcaggaatgctgtcgctaaggttcaaactggtgagcactttactctctcagctttgcgtcttagctcactttgctttgcattgcgctctactcgcttttctctgctgtttaggtaacgaaatttaatgaaaaa		Legume anchor	dCAPS	TGTTCCGGTGAGATTCATTATTGTTTATAAAATTC	TCACTCAACCAAAGGCAATGTTCAC			TaqI	Bertioli et al. 2008
213.6	Seq12B02		ccttttttctctagaacccatcgacaattaacccaaaagcacctagagggataaacttgtttcgtaaatatcgttgcatatactccaagcaaaataaaaaagatacaaaagcaaaagggcaaactaataattccccaacctctttgttttttcttcactcaaattcataataatcacactgcagtgaatatatcatattgtcacatatatataactattggaaatatttcaagtgcaccgagattatcggtgttccatatattttaactgttcatttaaattataaaaaatatatataatatatattaattaaaatcaacagttaaaacaatcggtgcattagtgttctggtgcacttgaaatgtttccgattaaccactggtgtatatatatataaac…		SSR		aattccccaacctctttgtt	aattgttgttgtcttcgatcatac				Moretzsohn et al., 2005: Ferguson et. al., 2004
217.1	Ah21		cagcagtggccatggcttggagtggagggatgaaagaaaagggaataggcacaagtgagtgagcgcagagaagaagaagaagaagaagaagaaaataaggttaggttaggtgcgagtgagtgagagtggc		SSR		CTTGGAGTGGAGGGATGAAA	CTCACTCACTCGCACCTAACC				Gimenes et al., 2007
217.7	Ah2		aattgatgcataataagacttttcaaaaattttgggtcttacacggtagcccatttccaagcccaagctgaggctaattgactggaaaatggaaggagatggacacacacacacacacacactcatacataggaaacctcttagttttt		SSR		TTACACGGTAGCCCATTTCC	CCAAACCACAATTCAGTAGCAA				Gimenes et al., 2007
219.3	Ah-193		aatttttagaaactctggttgttataataactacatagatcaacacataaaacaaagatataacgacaaaaacttggtcacaaggataacatttactaaaataaagacaacacaacaacaacaacattaactagaataaagacagcatgacaacaacaagagcaacagtaacaaaaccaacgacatcatgacatttacacatcacctccgaccatggagccttgctgaaggcaactcctacgagtgtgtccgggctatctgcagaggccataatactttggtctattatgatcagtctcatacatagtattacggattctggtggaccttggtcggccttctcttgcacgtctcatgttaggatcaggaatgacagtcggaccgcttaaggtggcccca…		SSR		CTTGCTGAAGGCAACTCCTACG	TCGGTTTGTCTCTTTGGTCACTC				Moretzsohn et. al., 2004
219.3	Ap14		gaagcaacgcatacagctatgaggatgtgtctaactaaaattgtccaaggtaaaagctactactcactcactcactcactcactcactcactcactcactcactcacactctcacactctcacactctcacactcactcactcactcactcactcactcactcactcactcactctctcactctctcacactctcacactctca		SSR		ctcggtccagaaaacacagg	gtagaggcgaagaaggcagag				Palmieri et al., 2002
220.3	RN11E05		cctgtttacctcggtccagaaaacacaggtagagatcgagagagagatcgaaagagagagagagacgttggtaaaagaaaaagatgggaagagaagcaccaaagcagcagcagccgccggttgcatacacagtagagcagcttgttgccgtaaatcgatataatcccgatattcttgccgatctcgaaaactatgtcaacgaacaggtctcgtcgcaaacctacagcctcgacgcaaatctctgccttcttcgcctctaccagtttgaaccggataagatgagttctcagattgtagcc	DQ099079	SSR	EST	ctcggtccagaaaacacagg	gtagaggcgaagaaggcagag				Moretzsohn et al., 2005
221.6	Leg047		tagtttctggaaaaatcttatttaatcggatccctatgtggggtgcaatggctagactaaatggttcctttattttctttactcccctggtttaatgtttatgcttaaaatactgattctcttttatttcatataatccatattttttccctttccaggtaatgcacattgcagctgccatggaagtaaactcaagactaatccccaatttgaaaaccttatattctacactaaatgcgaaggtttgttcatactttagacattttata		Legume anchor	CAPS	GGAACATTTACGGAACTGTTATC	TAGATGTCATTAACTGTAAAGCAAAC			NcoI	Bertioli et al. 2008
223.3	TC2E11		gatcttcagatggaagtccataaaacttgcagttttgttgcattaatgcaactagttgaggcttaagctcaaagttattggctccaatggcaggaatggagatgcttcttccatcaaacttggacgttggctttgtgaagtcaccaagcattctccttgcattattattattattattttcggctgccatctccttctcttgttcgaaaatttctaaaaggttatttctggattgttgtaatttagcttctcttaattttctcttcagagtcctttcaggttctggatcaaagtgtgaacccgaacctgaagaattggcttacaatggttcgggggaaatacttagatttcagtccggaaaatgtaaggttggtatttaacttgccaatgatgcaagga…	DQ099222	SSR		aaacttggacgttggctttg	caggttcgggttcacacttt				Moretzsohn et al., 2005
227.5	Leg187		atatatgtccccaacaatatctaggtagaaaaaggatttcattgttgtatcatgtccgggagcttcgagtgattgttcgatctgtgtgttctgtattcataaaacatatatacaggtggattcaaggattacaacttgctcgagcggctcggagaagggagcaagccaacggcgatcattggcgatgttgccgacgacctccaatttggaccatggtagttaggaacattgcagcaatcgccctgagacgcaaacta		Legume anchor	CAPS	ATATGTCCCCAACAATATCTAG	AGGTCGTCGGCAACATC			HpaII	Bertioli et al. 2008
239.5	TC7H09_1		gatcaaccatgtcttcaagtttgaactttatgccagtcccctcttcaacctgtcagaggcacaactaagccatgaagagaattggagagagagagagagagagagagagagagagagagagaagcctcacgaactgcagtgccaacgaaatcacccttgtcatcatccaacattccagcaggcaattccaaaataattcttccagtaggaacccttgcctaataaataaaaaataataagcataatatggaactctagttaaagtgtttgaaaaaaaacatagttctctctgcaaggatc		SSR		aactttatgccagtcccctctt	ggatgatgacaagggtgatttc				Moretzsohn et al., 2005
250.1	TC1D01_1		gatcaaccatgtcttcaagtttgaactttatgccaatctcctcttcaacctgtcagaggcacaactaagctatgaagagaattggagagagagagagagagagagagagagagagagagagagagagagagaagcctcacgaactccagtgccaatgaaatcacccttgtcatcatccaacattccagtaggcaattccaaaataattcttccagtaggaacccttgcctgataaataaaaaataataagcataatatggaactctagttaaaatgtttgaaaaaaaaaacatagttctctctgcaaggatc		SSR		tgccaatctcctcttcaacc	tcaggcaagggttcctactg				Moretzsohn et al., 2005
260.2	TC2D06		gattcatctatataggttttacgaaagtagagagagacaaattttagagagagaaaaagggataggaatgcactggcagagatgaggagggggagtcaaaggaaagacatgcaatggcggagacaacgtgtagaggagtctgcatggcggagacaacgtgtagaggagtagactgcaacagagagagagagagagagagagagagagagagagagagagagagagagagagagagagagatgtggttaaggtatttgagggaagaggatgacaaactgaaatgaaggagaagggatcgtgactgtaaatttaggataaatttaccgtcagttttttcgttgaaaaatgatgtaagtaaatttttaaaaaataactaaaagattgtatttagatttgcgt…	DQ099207	SSR		agggggagtcaaaggaaaga	tcacgatcccttctccttca				Moretzsohn et al., 2005
260.2	TC4G05		gatcatatgaatacctagtttcccagttcccctaacccactacgggactacccccttccctctctctctctctctctctctctctctctctctctctctctctctctctctctctctctctctctcacagccagcagccaccacctccgtcgtcgccgaactcttcttgtcagccaaagggtgtctcactaccagtagtgataaacagagggttagctcaaagctctcttcttgtcagccaaagggtgtctcactgccagcagtgataaacagagggttagctcaaagctcttggccgtccattctcttctcctccacgtcgtggccttaacacttgcagatcgaaactcgt	DQ099219	SSR		aacccactacgggactaccc	acgacgtggaggagaagaga				Moretzsohn et al., 2005
278.4	Ah-199		aattgattcgaagtaacaaggcccattccgataaccttatatcattttcacttacatatttcgattgagttaaaataaacttcaacttacaatgatataccttgtattttagcccgtaactactgcacaatcaatcacctcatctttggcaccagatcaaccacaacacaacaacaacaacaagatctaggacaaaccacatctcactcatcaatctaagccatagagtctgttcaacctctccaagtcgcttttccagttacgactgggacacaggtaattggaatt		SSR		CAATCACCTCATCTTTGGCACC	CCAATTACCTGTGTCCCAGTCG				Moretzsohn et. al., 2004
299.9	Ah-330		aattactgagcaacgtttacaagtgaagtcagaaacagatcagagttatcaaaaaggttatcacccttaagctgcctcagcaagtcaagtcacacatgacactaggtgccttatgcaaaccatttatgaaaaatccaacaaaatcataacaacaacaacaacaacaaagccttgtctcactaggtggggtcggctacataaatcaaacgacgccattgagctctgtcatgtaccatgtctacaaagtagtaaacaagcataacaaaatccaacaaaatcataacatataatgataataaaagcaagcataacaggtagtaaacactttggaaaatt		SSR		TGCCTCAGCAAGTCAAGTCACA	GATTTATGTAGCCGACCCCACC				Moretzsohn et. al., 2004
307.9	gi-876		tgtggctaagttgccaaaggatacccaaccaggactgttgagagcaaaagatgcatcaaagaagctcattgatttagggttagagttcactcctattgatcaaataatcactgatgctgtggagagtttgaagagccttggctatgtctaaataatttttattatataatgattctattgaagaagcctttggggactgactgcatatatcactgtcacagtggtgataatggtgttaattattattattatttcttccatcattacttctatgactcattgttcatcatcgcatttcatgtggtttttgttttatactactttaattctcagttactgtttgtgtgtgtgtctgtttgtgcttatggtgtaaaataaaaggtgaacttattgcagttc…		SSR	EST	ctttggggactgactgcata	acaccataagcacaaacagaca				Moretzsohn et al., 2005
313.3	Leg298		tagttatgaagcaatggcaaagtatgtggttgacatattcggacaaagtcatccttccgtggcaagtgaaatattcgaatgcatgaattgcggccgatccatcatggccggaaggttcgcccctcatttggagaagtgcatggggaaggtgattattttatctcgtagaactttttttggttttgaaaaaaggtgaatttaaaacacgataattacatagttgaacactaattatgtatagtcctctattatcaagactgttcaacacttgttatatcttcttcaaaatgagataaaagataatatgc		Legume anchor							Bertioli et al. 2008
323.6	Leg034		ggttggtcacgggtaaattacttttaattaccctttctagctctatcactaacatgattctaaccccttttatgattatatgatccaatgaaaaccaggtgaatggagagatttacaatcatgaagagcttagaaaacagcttcctaatcacactttcagaaccgaatgtgactgtgatgttattgcacacctggttagtcatttctatttgttattgttaattaatcaatgattaaactagactttcttgttcttatcgacttgtttgtttttttttgtatagtatgaggagcatggagagggttttgtggacatgcttgatggaatattttcttttgttctgttggatactcgtgacaacagttttcttgttgcaagagatgccattggagtcacat…		Legume anchor							Bertioli et al. 2008
342.1	P25M41-1		aggatttgttggactcaccaaatcgggttgcgccaaggaagctgacggcgaggctccaagcaagaagacgaacgccgaggagagagtggcgagaaagagaccccgaggagagccgttgaggcttgagggcatttggggatggggtgaggttggggattggcaaacgaccccgtttcctttgcaatgtggtttgtaatgggaaatgtttgggcctttactcaggactcat		AFLP		P25	M41			PstI MseI preamps	Leal-Bertioli et al. this manuscript
350.2	P20M37-1		tctactttactactggtgtgtggttcgctttctaccttctaaaccagaagcaaaatcaaatctggaagaagatttggtttcgcgaaatggcttctggattggtactttcacgtcctgttacttttgtgaccggcaatgccaaaaagcttgatgaagttcgtgccatcttgggccagtcaattccatttcagtccctcaaacttgattgtaacacttcactcttccctctaatttcgtttactcaggactcatc		AFLP		P20	M37			PstI MseI preamps	Leal-Bertioli et al. this manuscript
367.1	Ad13B		atggtgctggacgacgtggaccactatagagtggagtatgcttcgcggatactattcagtgaaatgagtaaagagagagatgaagcaattagagcgagtaatgcaataagactgtcaaagccatcctccgtattattgagtccgttttgtcagataaattttactgatatagaaaatgagtaatccaactactagctagtttgtaaattgaacaaatgctgtaaaaaattgccatttataaacaacttatattcaatgaaatttttttccatagttactcagga		NBS profiling		P2-391	Mse-CTA			PstI MseI preamps	Leal-Bertioli et al. this manuscript
386.4	gi-919		taccttgacgaggatgaggacgagaggaggcgcgaaaagaagaagctgaagctcgttgacaagctcaacagtgacgaagaagaagaagaagaagaagaagaagcagctcgagaagaaggtgaagatgacgcagaagaagaagaggacgcgcgtgccgattcgcgtgctgaacacgcgcttgaagaagatgaagaaggaggagacgttgacgaaattgaaggaggagaagagaacgaggacgcagaagacgaagaagaaatggtgagtgatgtgagtcaaagttgaaatggaaaacgaaatatgcaaaaaattccacagttgcactgagaactcactcaactcagcgtgtagctagctataaat		SSR	EST	gacgaggatgaggacgagag	gctacacgctgagttgagtgag				Moretzsohn et al., 2005
392.9	TC2E05		gatctgagcgttgcgttgggttcgggaattggggaattgcgagctacgatggtgattggtgaagtggtgagtgagtgaggagtggtcagtggtcagaatttataaggcgtggcgattggggagagagagagagagagagagagagagagagagagagagagagagaggaatgatttgtgaaggaagaagggatgggtgtggtttgtgtgggagagagggt	DQ099183	SSR		gaatttataaggcgtggcga	ccatcccttcttccttcaca				Moretzsohn et al., 2005
417.4	Leg169		atgacacgtttgttatttattttgtttgcaaccataattacgaaatactgagaaaataattaaaatactctaaaaatctatataacatcatattcacaagtggtatataaacttttcctctacaagttgtagaaatcggttgaaaagatacatgcacttgttaagaactcagatatgttacatgttaagggtttgttttcatgaacctttactaaaaacaataatcttcccagaaagcatgtataccacataagcataaatgtgataatgaattaatggatcacgtgcaaactgactgtagtagaaaattctgaagcaagtttgctaatatttggaagggaaccttggagaatggttga		Legume anchor	dCAPS	TGAAACCCACCGTGCC	TCAACACAATTATACATTAAACTCCACAG			HpaII	Bertioli et al. 2008
	Ar2
0	Leg208		caggaatgcttatcttttcaaggtgttgatttatctgttcatgtggtaggtgcattgtatggcatgattttatctgttcatctccttgctggattattatttatgtctgtcttggaaatttgtgagcaatgtaattgtacctgtaggttcgaatgtggcagagggattcgagggataggacggtattgcaacctaccccagccgcagcaattgatgtcagtgagctttttagttttttaacttttgtgattctttttattatctgtattttgtttgcttgctattatccatgtgtttgtaacaattataattttaactatataagcaattaataatgatcgacctctttcactcaaatcatagtgctactatttctaatgtagatgttgccag		Legume anchor	CAPS	TTCGAGGGATAGGACGGTATTG	TGG CAA CAT CTA CAT TAG AAA TAG			TaqI	Bertioli et al. 2008
3	RN2F12		tttccacttcatttttccattctacccctctccgcagccaccgcaaccaccacaatcgccgacgctggcgcagcctataacatgatcgtagagataatccacaatacagaaacaacaagatcaagaacagaatcaacatcaacatcaagaattcgaagaagaagaagaacaagaacgagaacgagaagaatagtgacgtcactggcatggtgcgttgttacagcttagggtacattctgatcctggtggttctggcgacgtcgatggttgttcttccgctgatgctgccgccgctaccaccgccgccgctcgtcctcctcttctttccggtcggcatcatggccgccctcatgtttctcgccttctcgccttccgatcagcaacaggtcgcacgaaacg…	DQ099057	SSR	EST	accgcaaccaccacaatc	gcgagaaggcgagaaacat				Moretzsohn et al., 2005
5.1	Leg104		atgttgtgttttttgagtctacatgatttgacttttgaatatttactataaaaatggtgagactgtaactctattggttccttattttatttttaggagcaaacctttgcagatatgggacaaagaaggtatgtgccttctgttactgttattgtgtaactgtataaagtggttggtcatatttggattggtttatattaaaattatataaccttgcattttataagaaatatgttggtcaactagggtcgtacctttctatcattatttaactatttgagttgtgaaagaatttatgtgaactaagtgcacatggaaggaacggattttggcatttccattgtgtgcaatgtggtgaaggggaattattctgttcttagtttagtttgtcaacttact…		Legume anchor	dCAPS	ATGTGGTGAAGGAGAATTATTCTGTTCTTAGATTA	ATCCACATCACAAGTTTGGATTG			AseI/AsnI	Bertioli et al. 2008
22.4	Leg128		aagtggttcagtcacagaatcaaggtccgggatatttctatacagtctcgatttgcaaggtaagataagggtttcttctattatattagcagcttgttttaattttccgaatggagtttaattcttgagtagattaatataaacaaatcaatcaagatatttaggggaaacaaatatgcctccaaagaaataaaacaagcaaagatctctttcatatatgaatctttgactggtttctga		Legume anchor	CAPS	AAGGTCCGGGATATTTCTATACAG	CCAGTCAAAGATTCATATATGAAAG			XhoI	Bertioli et al. 2008
42.9	Ad14A		ctgggatagagctgccaagggcagtccatcacacttctttacgagatctctgccaaatgatgtcaagggtggattctccatagaaaaagttgacaggcgctcatgttttgaaaacagtaaccaacaatcttcctcagacaataagctcagttcatagagtgaaacagtttgcaccacagaagccactcttctaattct		NBS profiling		NBS5	Mse-CTC			RGA: PstI MseI preamps	Leal-Bertioli et al. this manuscript
55.2	Leg242		atgttgctgctgagaaattgcggtgatcgagatgttggtgccatcgacattcagagttgttattgccttgcatcctgctggttctactgatcctgatgccgttgcattctttgctccagaggaggtatactaagtaacattaccgtcacactaatcaatatgacttaaataatgtttaatgaaatttttgcatccatgaattccactgttgtgtcattgctttaagaccatgtttatttaaaactatacaacttttacagagcggaagctatgtgcatgcnagggggntttcagttcatcatgtgacttactagaaccaggat		Legume anchor	CAPS	GGARCATAACTATCVTGGTTCTARTAAGC	CACATGATGAACTGAAAMCCCCCTYGCATGCAC			Rsa	Bertioli et al. 2008
61.4	Leg33MGm		cagtctcatgcatagaaggtcttcctcctttcgtggagcacagccctcgtgtactcgatttccaatatcctttcctataatcaatcattcacaaagattagatatgtgcctattcatctagagcaatggataatgttgtctactttccatgctgacagataaagagcaaaggaatggataagtcatagttgtatgttccaaatccaacccctcggaatttcacagttttcttttaaatgtgtaaaatagggcagactcccatgatttaacattgaattttattaaaataaaatagatacattgtctatatatttatatttatgaatttgcagtgcatcttttcattttcacttcaatgacacagattccataatgaacttaatccttagcactgaaagg…		Legume anchor	size difference	AATAGGGCAGACTCCCATGA	ATGGAATCTGTGTCATTGAAGTG			none	Bertioli et al. 2008
65.8	TC7H11		gatcttttcactgtaggaagttatcatcatcgagcttcatagagattggtgaagaggtaaaggttggaactatggctgattgattcattgagatctctgttgttgatgagttttctgtcattgaaattgaatgtattgctctgataccatgaanatgtatcaggttgaatgaagaaagagtaggagaagaagaanttgacaggaagagagagagagagagagagagagagagagagagaggagagtgnttctgttatttattngtatagaaaatggtaaagttaagttgctgaaacagttggtcttaagctacttatagcacagaattttggctagttgtcatattatgaaccacacatgctaaactggttaactgaccaatgctaaaggtaagctaat…	DQ099146	SSR		aggttggaactatggctgattg	ccagtttagcatgtgtggttca				Moretzsohn et al., 2005
73.5	Leg160		tgtttctacttcagcagggtctttgtatgaatcagctataaccttccctttacttagcacatcggaaggcacagtttgtaagagactgaaacaaaaacaagttattaagaatatatctgtcaacgtgtaacgaacaaatcaaagttaattaaaataaattcacctgtcaatagcggtaagcgctgtattgattttgtctttcattgatttgaccgaggcttcaggatcctttcttgaagcatgcagaagcaaggaatcaagttcttctagcgacctttcaaaaaacagagttttgttagtttggatagttatggaagttataaaactctgttatcagtgaaaattgagtaacaaatgaaaatacctaagacattcatcgacgttgttaaatgcagtttt…		Legume anchor	CAPS	GGTCTTTGTATGAATCAGCTATAACC	TAACTATCCAAACTAACAAAACTCTG			HindIII	Bertioli et al. 2008
73.5	Leg159		ctgatgccaagaagcctccggaatctcagtttgccgaagtttttgccccaagttgtggtgttaaggtatcaagtcttggtcccataaccggccggttcctagggtgtcaaacgaagtatgtccatgcacctgaggcattctccgaaatcctgataagaaaccagaaaagcttagacatactttatagtaagaatcacactcaggttggagctgctgttacaggaactgatggaggttctccttatttctggtgtgtgttgtttagca		Legume anchor	dCAPS	CTTGGTCCCATAACCGGCCGGTTCCTAGGGTGTCG	AAATAAGGAGAACCTCCATCAGTTC			TaqI	Bertioli et al. 2008
75.3	Ah-074		aattaagatgtgtttccctgattgaagtggcacatgaatagatgcgaaacttgcagaatagggaggggacccccctcccccatgcctcatgcccctatataaagtgcaactcttcctctcatgccccctaactacaacaaacaccatctttcccttgtcttcttcaaatatgaacacgctcacacaacaccactctcaatacccctctttctcttccaccctcctcgataagatttaccgctccattgacgaaggacaaaccacccacaccacacccattcacagcaaggttacaacaacaacaacaacaacgcgtcaccatcgtcatcatcttcatcacaacaacttcaacacttcttctgaatctactagttctagctcaggaggcttgtcttcttc…		SSR		TCTTCCTCTCATGCCCCCTAAC	TTGGCTGCTTCACCTTCTTGAG				Moretzsohn et. al., 2004
78.2	TC4A02		gatcaaaagaaaaacaattggcaggaataaatacatcatcgcattcaaatcggaatggcaagagacatatatacatattaaaccctagagagagagagagagagagagagagagagagagagcgagagaggagaagacttactagtagcgagaaggagagacgaaaccctagacgcagagagggagagattacttcatgttccttgcttgcttccgaggtttggggcttcgaacgagaaaggagcagcttcgtcttcaacaaatatctgtttctgttcttttatgtttgtgtctctctgcatagattcgccctttgctcttttgtttttgctattttctcgttttaatcagctcactaggatc	DQ099137	SSR		attcaaatcggaatggcaag	gagcaaagggcgaatctatg				Moretzsohn et al., 2005
78.2	TC11A02		gatcaaaagaaaaacaattggcaggaataaacacatcatcgcattcaaatcggaatggcaagagacatatatacatattaaaccctagagagagagagagagagagagagagagagagagagagcgagagaggagaagacttactagtagcgagaaggagagacgaaaccctagacgcagagagggagagattacttcatgttccttgcttgcttccgaggtttggggcttcgaacgagaaaggagcagcttcgtcttcaacaaatatctgtttctgttcttttatgtttgtgtctctctgcatagattcgccctttgctcttttgtttttgctattttctcgttttaatcagctcactaggatc	DQ099155	SSR		aatcggaatggcaagagaca	agagcaaagggcgaatctatg				Moretzsohn et al., 2005
79.6	IPAHM689		AGAGAGAGAGAGAGAGAGAGACGAGATAGAAAAATCAAAGAATAAATGGCTAAGCAAGATGACAATAGCGACGAGCAAGTCCACTGCTATTGCTATTGCCATCGCCAAATTGAGGATAAGGAAACAGAGAGAGAGAGAGAGAGAGAGAGAGAGAGAGAGAGAGAGAAGGCGATGACATCCTTGAGGAGAGAAATGGTGAGGAAGATGTTGTTGTTGTTGCGGAGGTTTCTGTGAGAAAGAAGAGGAGGATATTATTGTGAGAAAGAAAGAGAGTAACTGATATCTATTGTTGTTGTTGCTGCAGGCTTACTGCTACTTCTAGGAGGTTTGAGTAAGGGGAGAGAGTGAGGAGATGATGTTGTTGTTATTCTTGCTGTTTCTCTAGGGATGTTTGGGAGA…		SSR		GATGACAATAGCGACGAGCA	GTAAGCCTGCAGCAACAACA				Cuc et al. 2008
81	Ah23_2		tcgaaggtggaattcattctcaaaaattttgataaatttttagaaaactaaatatatatatatatatatatatatatatatatatatattgtatttttttcgaaaatagaaatataaatcttaaacataaaataaaattacctaatctaagcaacaagataaaccgtcagttgttcaaactcgaacaatccccggcaacggcgccaaaaacttggtatgcgaaattgtgatcacactttt		SSR		GAAGGTGGAATTCATTCTCAAAA	TTCGAGTTTGAACAACTGACG				Gimenes et al., 2007
82.1	AC3C02		aattctaacgcacacaaatcgaattacagggagaagaagaagaagaagaagataagaatggcgcaggtacaagccgaagagaagatgatcg	DQ099133	SSR		tctaacgcacacaaatcgaa	cttgtacctgcgccattct				Moretzsohn et al., 2005
84.2	RN0x506		acaagcgtgtgtgtaagagttgttgaaacaagaagaagaagaagaaatcaaatgaagttgtcagagtgtggaaccgggtgtaaggatcatccaaatgataagagactacccggtgtgtgctcttcatgtttaagggacaaactctcacaactttataccaacaaccataacccccacaattttattgaccctacttatttttatccttctcctccttcttctcctacttctcctcaacaattttcttcaggtatcggtgttggtgttagtgtctgtgcatcttcgaataaggttttatcggggaaccgtggggtcaagttccggcgaaacgcatcccatgcggcgggggattcggtttcttgtatggtaagtttcaattatgggttgaatttgaagaag…	DQ099048	SSR	EST	agcgtgtgtgtaagagttgttg	acggttccccgataaaac				Moretzsohn et al., 2005
86.1	TC1G04		gatcagggaagtcgttgctgtgagagaaatggcagaagcaagtgcccttcgcaggtctttttttttccctgtgcctgtattcgcttattattcttttcttcttcttcttctctctctctctctctctctctctctctctctctctctctctctctctctctctctctctctctcaacttggtatagttggctccgcattgtgtttcagtcgaatcgaagaaattcaaaagctttccaatgacgaggagttagatgattcgaacttatatcctttaatcgaagaatgcgctcttcatgttcaggtattgttactattctgcc	DQ099179	SSR		tgctgtgagagaaatggcag	gcgcattcttcgattaaagg				Moretzsohn et al., 2005
90	Ah-659		aattccaatttttctgatgatgattttatcattcttttgctttatgtggatgatattttgattgtaggcaagaatgctttgaggattaatgagttgaagaaatagttgagcaagttctttgctatgaagaacttggtcctgccaaacagattttgggcatgactattactcgttatagagattccaagaagctttatttgtcacaggagtagtacataaagaaggtgcttcaaaggtttggtatgaatgataccaaatgcgttactagttcttttgctcctcagtttaagttgagcaccaaacagtgtccaaccactgatgaggagaaacaagcaatggatgaaattcagggtttagaaaatggttattgttgtttagtttagttggatgttgattttc…		SSR		CCGGTGTTTCTTTTGTTGTTGC	GGACGAAAATACCCTTCCCCTT				Moretzsohn et. al., 2004
100.3	Leg20MGm		atcttttggattcacatgaagttgaagcaccatcacctaactgcaatgggatatcatgccaggagaaacctgcatattttacatattattgtttagtttccgcacaaaagcacaggtctctcaattgtcacaatttgttaagagaaaaaccaatcacattacaaaaagctaagccaaaattatgtttcaggactgtagaatattaaagtggaaaaaaatatatagtacaatgaacactatccctcagcaattttaaaagcaaaagntaaactagatagtaaaattataccttctatcaaacaacaatcaaatactcagaaagcaaaaaaatgattgttttgcaacatcgttaagattaatcaatcatagaagtcaacattcccatgccaaacactacaa…		Legume anchor	dCAPS	TACAAAAAGCTAAGCCAAAATTATGTTTCT	GAGTATTTGATTGTTGTTTGATAGAAGG			XbaI	Bertioli et al. 2008
126.1	RN0x729		ggatatgaggaaagagcaaagcatatgacaagtgacatgaaagctgctgttaggtatggaacaagcttcagccaaaacaaagactctgtcttttgttggagagatttcttgaagcttctttgccatcctttgtctcattaccttcctcattggcctcaatcccctatggaccttagggaagtggcggctacctacgcagaagaaaccaataacttgtttttaaagttaatggaagcaattttggagagtttagggatcaaagaagaagaagaagatgatgatgataaaaataataatattatgaagaagttggaagaaggtgggagccaaatgatggtggcaaatttgtaccctccatgtcctgagccagatttgacacttggaatgccacctcactca…	DQ099052	SSR	EST	cttctttgccatcctttgtctc	agcccataatctgagtgaggtg				Moretzsohn et al., 2005
151.5	Ah11		aaataactctttaattaaataatggcatacttgtgaacaatcacatatttgtaataataataataataataataataataataataataataataatgacgaggatatgataccaagataggtttgtgtgtatttgctgatatagcataagtcgttccttattcatctcatagtcttgccttggtggaaa		SSR		AAATAATGGCATACTTGTGAACAATC	TTCCACCAAGGCAAGACTATG				Bravo et. al., 2006
173.5	Leg177		attcttgggcaaataaagcancaggtagtttgtttctttctcctctttattccaggacagttttaactattaagtactttggttggggagtaaaaatgttgtggaagttttcatgaagagttcttttttaattttttggactgtttcatgaatgatcttcatgtgtaattttacatatcaaacccatccatgaaaattttcttcccatttttatcctccaactaagtatactcttactctgaatttgcatctcatttcatgcatctgataatggattaaaaaatttataacatcaacatcatttcaggacagaagactggtggacaaaaactggttggtggacttgattgtactgtgcatagaaatttctttggcagccaggtacttaatgctttatgc…		Legume anchor	dCAPS	TTTACATATCAAACCCATCCATGAAAATTCTCT	TTTCTATGCACAGTACAATCAAGTCC			Ksp632I	Bertioli et al. 2008
183	TC4C08		gatccaatttggttcctacctctctattaactctaaccctttgtactccctcccaaagcttctgaatggtaacttctggtgcttctcactctgtcactgtcacattcatcataattaataaaaactctcagcactacgctacacactctctctttctctttttcattgatttattgtttctacttccaaatctccatgagagtgagacattccattcctctttgtcctttctaattctatcctaaatcggcaattctccatatccaggtcagtttcgcggtgattactatctctgattggacaccgatcaggtgtcgagcttccacatggccaacactaccttcagcgccaacaaatgggtcgatgatttgggaggaggaggaaacgcactggccaaca…	DQ099225	SSR		ctcccaaagcttctgaatgg	tggagaattgccgatttagg				Moretzsohn et al., 2005
187.3	RN0x615		ccctgccaatcctcatnacggcggggcatttaagggacaatggaaatttaatggttgaaatggctttgactattaattcctggttacccttagaaacagaagggtgtgtaaccttgaaagaagaggttttgatggttcaaatagtttgactcacaaggtaatttcatgggggtaatctcaaactgtaatgtggcatttgtagtttgagttcaagttggttccctatgatgaaaatatctgtacataactacatattattattattattattattattattatttatgtaatatatagttttgagggaatataaagttatggtgtaacttgcatgagtcttggaacttgcaaattaacttgcctaacaaggaaaaaacgaaggtaagtaaaagggataca…	DQ099115	SSR	EST	gggcatttaagggacaatgg	cccgacccacacatttaacata				Moretzsohn et al., 2005
187.3	AC2C02_2				SSR		cttcgacggaagatcgtattt	gggtgctataatggctgaact			Secondary band uncertain sequence	Moretzsohn et al., 2005
187.3	Seq2G05		gtgcttataacttaaaacataagtttccaattctgcatttcccagcacagatcatggaaaaggaggaacaatcccatagaattagattatggtaatattaaggggaagaagtgatgaaattttcggagctgaaatatatgtaggaaacaaactacaagtgcagtgcgtaataataataataagaataataataaaggcagctctgtagacaagcatctcgtgttgatgcaggatcctagaaaggccgcaccaaaagggcgtaatgtaggcagcctaacctgataattacataagtagccaattccacggcttaaacccgtgaccttgaggccacacagaaacaactcaacaacaacaacaataaggcccttgaaattgtggaccgaagtggaggagaaa…		SSR		aggaggaacaatcccatagaa	tacattacgcccttttggtg				Moretzsohn et al., 2005: Ferguson et. al., 2004
188.4	PM181		atgtataaccgcttgaagtatataattttattcttttcttttatattgttatcaatgtacaacttatgatctctctctctatctctcttctctctctgccaccaccaccagcttccattatcaccaccagtgatgtccatcgtggtcactgtcagtgccccttctgtgccactactagtgatgtctagcgcgaccaccatctctctcatctctctctcttctctcactaccaccggcctccattatattgttgttgccaccaccgtcactgccaccgccactattcccatctctgccgtcgtgaatgggtgctgtgtgaggaaagatcgtgttcaacctccatcagccgttgctaccactattaccacgcttccacgcttttctcttagggta	AY237775	SSR		GATGTCCATCGTGGTCACTG	CGATCTTTCCTCACACAGCA				He et. al. 2003
191.1	Leg202		cagaatggctagttcagaacagatcatgcattgaaggacgtcgtgccatcgagttgggaaggtagttcaattacttggatttatttatttgtttaatgctgtagttatactcaacgtgtagaaatcttgctcaaaatgttcattgtcaagtggtcttgacttgatcttgttatgttagcaataatctctacatttgtccataatcactcttggttgtactattttcttttctaataagatgatttactgccatcattatggaaatgtaattctatgatcataatgacagaggtatgttccttgttg		Legume anchor	dCAPS	TCGAGTTGGGAAGGTAGTTCAATTACTTGGATGTA	TAGTACAACCAAGAGTGATTATGGAC			RsaI	Bertioli et al. 2008
191.1	Ah-573		aattgccaaaatgtgttttatcacttactctctgtgagcatagttaggcttttataatgaaacatcatggggtcatctaatctctgtgaccaaccacatccatctaatggtataagactttgttgttgttgttgttaagcatagttagattttgtgcgaccgagtccagctgcggttgttgggattgcatgtgttaaagtgtagatttcctgtgtttgcaacttgaatt		SSR		TCTCTGTGACCAACCACATCCA	AACACATGCAATCCCAACAACC				Moretzsohn et. al., 2004
192.5	RI1F06		ggggttgntgagagaaaagagtctccattcacgtgtctctcttcctttccttgctcctcttcctcctcttgtttcatttctcgtttccattacccaatataataataataataataaatgattttttctttaattcttgccttatattaaggccattctcaggcggtggttgatgtatctttgtggggttgttgttgtcatcattattattattcaataataatattattaattaatataaatatataaagagaagaaggctcttaaatttagttaaagggtgctgaagtgattttgatacagtggttttagtttttaaaacttgcaaagtgagagagagagaacaaaagaagaaaaatggaagcaaagaagcaaaagggtacttcttcttcatttcct…	DQ099041	SSR	EST	tgtctctcttcctttccttgct	ccttttgcttctttgcttcc				Moretzsohn et al., 2005
193.2	TC4F12		gatctttccgccattttctctactctctctctctctctctctctctctctctctctctctctctctctattgtgacctctgtctgtttgccatccatcattcgccgtcgatcgcctgtgtctccatgtgtcgcatgttgctctctactctctgttgagtctattctgcttctccttactctcactctttgttttgttatgtggagcatctgtcattcaccgcgctgtcgccattcgtcgcattgccaccattcgtcgtgtcctttgccgttcgtcgcgttgccgtcgttcattcacacacaaccgccgcttgtctgtttgcacaactacgccaggtttttcctactctatn	DQ099172	SSR		gatctttccgccattttctc	ggtgaatgacagatgctcca				Moretzsohn et al., 2005
193.2	TC4D02		gatcttgtttagggttctggacaaagaagaacaaaaaggaggtgtttctgttggtccgtctcctctctgctcttctttctccgaagctcgtctttggccaagaagaaaatgaagctctgttcgaatcgcctcccctccacaactccctgtcgattttatgttcctccacgacctcctcgtgtacgccctcaacaacccgtgggaggagttcttgctgattgctggagcctccaccagcaagaacatcagcatcttctgcttcaacgaagacgacgcccaagccctgctgtgccaggttttcacggtccaccctcgcctgcgtgacagctccaaagttgttcccgttgcactcaacaaggttcctaagttgctcctctctctctctctctctctctctct…	DQ099185	SSR		aagttgttcccgttgcactc	aaaacaccataaggtgaatcaaa				Moretzsohn et al., 2005
195.5	PM8		agcaagcgatgactagggtctaggatgttgctacatgtgcaagaggtggtgaatagagtaccctttccagcttgaactcgacaagtgggttagtgcttcttcccgaataaatcccttttttaccccctcattccatcatttttgcttctcgaagagtttttacttcctctctctcaactttttctttcaactttcttttgagtcagat	AY237739	SSR		ACATGTGCAAGAGGTGGTGA	TCTGACTCAAAAGAAAGTTGAAAGA				He et. al. 2003
199.1	Leg213		cagccatttgtgcagcctacacaaacttgggtggatccgttgcaggcagctcagactcctgttgatgagatgatgagacatgcgtaagtgaaactttttgctttaaatttatgttagaaacgaagacattagagttagggagagggtccgagtagataataggaaagatagtacgaaccttcttggaaaaggcttgtagaggttctggtggatcaaatgaaggataatcatgtatctttagttaatttataaaagagcactatggtattgtttgatcaatgtagctgacgctacctagtgaaagaaaaaggggaataattcttgtttgttactatgtttcttcaataggaagatgtttgattgtcctaacaaatcttnattataaaacaaagaataaat…		Legume anchor	size difference	AGCTCAGACTCCTGTTGATGAGATG	TAGGTAGCGTCAGCTACATTGATC			none	Bertioli et al. 2008
201.5	PM230		agagtagagcattgctcaatgatgaataacagaatcagtttcctctctctctctctctctctctctctctctctctcatagatatgagtttctatgaaatagccttagtcttttagttggactcaagaactgattttctgaaaaaaaaaaaaaggttctggtgaaaaaatggcggtgtggaagatgaccttattgt	AY237790	SSR		GCATTGCTCAATGATGAATAACA	ATCTTCCACACCGCCATTT				He et. al. 2003
202.3	PM32		ataacacactcttttgtttatgttccggacaacagtgttgggtgtgaaagtgggtgaccaaaaataacactattctctctctctctctctctctctctctctctcaaacacagataaacactgttccgagtcccta	AY237747	SSR		AGTGTTGGGTGTGAAAGTGG	GGGACTCGGAACAGTGTTTATC				He et. al. 2003
215.4	TC4H02_1		gatccacattgtgttatcgtcggaagtacccgtcggtaaattcgacgataattgtgccataaatttgcaccgcaaactcatccatctcccttcatttcgaattcagtctctctctctctctctctctctctctctctctaatttttcaccttcctctctctctatttaacctttcaccctcccattctctctctaacattctcatctctcttctccgtcaacctgctccgccacctctgcctctgacgctatcgaatcccactgctgtcattgctggctctgccgcttctgcttctgccgccattgcaacttgtaacaccctactatatagagttttatgcttaagtcatagaacagaggtagtgtggtattacggacctctaaacaacaaaaatcgat…		SSR		accgcaaactcatccatctc	gatagcgtcagaggcagagg				Moretzsohn et al., 2005
222.5	Ad17B		gtcctgagtaacacacgtttctaagactttggccaagttctctaaacaactatcaaatgaagtctcatacacactgaagtcatccataaagacttccaaacaactctcaataagatcgaaaaagacactagtcatgcaccgctgaaaagtggcgggtgcattgcatagcccaaatggcatccttttgtaagcaaaggtgccaaagggacaagtaaatgtgctcttttcctaatcctcatgagcaatatgtatctggaagtaaccagtataaccatcaagaaagcaataatgggatttaccc		NBS profiling		P2-414	Mse-C				Leal-Bertioli et al. this manuscript
226.8	H8A		ccgggctggtcctcccatttgattctggaaaagaagcattggctgcaaacaccgaccagcaatagtcttctgataatggattgagatagtgagggtggtaatttgtttggacaactgaaccaacatctttctcgcgagtagttagaagaatagacttcccttagccccatatgaaa		NBS profiling		NBS5	AP2			RGA: HaeIII used to cleave DNA	Leal-Bertioli et al. this manuscript
234.1	Ad19C		ttcgtgctgatgctggacgacctgtgggtgctaggtaggatatagtgggataggatatgggccctgatgacaagtcatcatatacccatttttcaagctaatttcacttgttttgttagcatttatgcactctcttgcatcctaagtaagtgatttggagtgaaaatgcgtacttctctaaatcaagcaaccaccatgaagtcactcaggac		NBS profiling		P2-414	Mse-CTT			PstI MseI preamps	Leal-Bertioli et al. this manuscript
267.9	AS1RN20C10		cgtttctcataagcagccatgtctaacaacgccccaagttctctaagattctcatctctaagccgcctcaacaagaattgccttgttttcttgtgagtttcttcagagagagaaagacagaggaagagagagaaagagaaagagagaagtaaattccgaggcatacacacatacccacatagaaagtttgaatctttttggtgtgtttttgtttgtgtgtttttttgcagagatgggtcatggagaaaagatcagtccaaggagcttccatttgcatcgccacctcctccaacatggtgagaagaacaacaacaacatcaacaacagtagcaacaaagtgtttaaggatgttattccaaaagggtttatggcaataaaggtaggtcaaggtgaagaaca…	EH042215	SNP	EST	gtgatggggagaagaaaaca	tctgaagtaagggttggtgaag	gactgactGAGAGAAAGACAGAGGA	G/A		Leal-Bertioli et al. this manuscript
277	AS1RN32E12		tcaccagaagtcccagttgagtggggttacccttttcttggattaaaaactatggaggtggaaggttgtgactttttaacaaatgcagttctcccatctcatttacttcctcttctaagtaatttggaacagctgcaagtgagtaaatgtaaacatgttgaggcaatatttgacgtgaaagatacatcagcaaaacatgatgatcctgttacatttcgcctgagtaaagtcattttgaaggagcttccaaccctgacgcatgtttggaacaatgatcccaaagcaagtctcttcaactttccatttctggaggcagttagtgttgatgaatgtaaaggaataaaaagtctatttccagcatcagttcccaaagataacctaaagcaattagttgttaga…	EH043276	SNP	EST	ACTATGGAGGTGGAAGGTTGTG	CAGAATGGTCAATATGGGGAAC	gactgacGGAGTTAGAGGAGATTGT	T/C		Leal-Bertioli et al. this manuscript
283.9	P22M34-11				AFLP		P22	M34			NO SEQ: PstI MseI preamps	Leal-Bertioli et al. this manuscript
283.9	P25M46-11		aattccttcaccgtagtgcaaccaccaccacaaccacaaccacaactgccaccgtgttta		AFLP		P25	M46			PstI MseI preamps	Leal-Bertioli et al. this manuscript
285.8	P18M69-3		cgcttcaaatcttgaggcataggtgttgagtcgcacatcaaccaagacaagatgatgctgctgctggttgaggtagggggatgtggtgctgctgatgtagaaggctgtgctgttgctgtacggcttgatttcccagcggttacctttctcctttttttcttcccatcagcccaaccagggtaatccttcagccagtctccatgagggatgaacaaatccttgttgggtataatcggtgtgtagtcatttggatcccattcaagtccagctttcgcgacatctcagttatcaagaccagaaaggctgccttccgcttactcaggactcatca		AFLP		P18	M69			PstI MseI preamps	Leal-Bertioli et al. this manuscript
296.6	Ad27B		gttcttgatgatgtaagtacttctgatcaaatcacaaacttagttggaggacataattggttgggtcctggtagtagaatcattgttacaactagggataaacatgcaatttgtaaagcggatgacatatacaaagtaaaggcattggaatctagtgatgcccgacagctgctaagtttgcatgcctttgatggaactgatgggcattgccttgaattgcactggcataatcttgtgtcgaaaatggttgaatatgctaaaggcatcccattaggattgaaagttctgggttcttttctttatggcaaatgctttgaagaatgggaatgtcaattccagaagcttcagaaaatgccctttccagagattcataatgtgatgagttactcaggactca		NBS profiling		P2-16	Mse-CTC			RGA: PstI MseI preamps	Leal-Bertioli et al. this manuscript
300.9	P18M60-2		cacttatagtagttcctaccatattttgaaccatttagaacacacagatactagctaagacatccatgttgtgtttgacttttatttctaagatgaaaaatacaacaatgggagaccataacaggaatttgggacaaaaaattgtatctttgtctctgtcttccatagagttactcaggactcatc		AFLP		P18	M60			PstI MseI preamps	Leal-Bertioli et al. this manuscript
314.2	RM17H09		agctgaggcccatcacagttggcatatctgtccgcctcatacaatgctgcacccgggttcaaatcccagctgaggctggttgtggtttaagaacctatgatacccatggttgtgtgtgtgagtgtgttgtgtgtgtgtgaaacatgggtgaaatgcctaggattgggggctgtctaatccactacaaaaaaaatcaaaaaaacaagaaaac	EH046786	SSR		cccatcacagttggcatatct	tgtagtggattagacagcccc				Proite et al., 2007
331.3	Leg146		gaaaacttgctgggaaaggttgttcctttatgcacagaactcattgatgattataatttgagtgttgttactgcttttacaactctaatgcttattatgtttgtgaaaatacaattcttaattttcttaaatggccttatttcttttaaacaaatattgttatattacttatactgtatggtgtgaaacaagatgcattggtgtttcaatttcattggtatttttctatgcaatgcattttatgaatgcagctgagaagcttattaatgctatccactttttgtctatgtttatggttggactgaagaaaattcatcacccccgtttgaatataaatttgcaatatggtgttttctatgactgagtggtttaaatgaaaaaagtcggtattacagattg…		Legume anchor	dCAPS	AAATTGAATTTGTCACTTAGAATGTGTCTTGATAT	TAAGACTAGTCTCAGCCTCTCAGGTTG			EcoRV	Bertioli et al. 2008
331.8	P21M36-4	P21M36-8 codominant	cgctgactctgtngatgcgtcaacctataaagtataaaccaacaaaatggtaattcctctcgtaacaaaaataaacagagtatagggatcaaagatgaacttactatagtgtacttgacaggtttctttgccatggatgatgatgaagaagaagaagaagaagaagaagaagaagcagggagtgtggaatctggtgttgaaacttgaaagcctaccaattgtcacgggtccccaatactattttgcatattacgtgttccacttggctttttctcatctttattattatttatttgttttcatcttggaattg		AFLP		P21	M36			PstI MseI preamps: codominant marker made from two AFLP bands	Leal-Bertioli et al. this manuscript
344.4	PM22		agaactggccgatgataaacagccacgtgactccgaaaacattgggtggcacccaaactaaaacccttgcggatctctctctctctctctctctctctctctctcttgctctgcaatgggtgacggctactctgactctacaacaaggacaacgatggtgtgggtacaacagcgatggcgatggccttcacggcgaaggcagcaaaggcacggtagttgataaaccccatttttagggtttatcctgtcct	AY237744	SSR		GTGGCACCCAAACTCAAAAC	ATCAACTACCGTGCCTTTGC				He et. al. 2003
356.9	Leg175		actatgactnaagggctccatcacagccacaaaagccaccaatattcctagtggtgcttcctttcaaatagaccatcgggacctatttttcatcacaaaagaaccttgtcatacaatgaggaacctcaaaaggccaaagcaacaaactagaaaacaggagcatcattattgaattactagcaggacccctggtaatataaaatagtgacaacacagcaagaaattaatagcaaaagccaaaaaaacattcatacaaggttcatgacaaaagtgtgtaaccaaatgagatatatatatccacacagacacatacacataaagcaatgaacgagacacttctcttgcacatatttatgtgtgcctgagaaattttggccaggttaaaaaagaatgaatgat…		Legume anchor	CAPS	TGCTTTCCACTCATCACATGTTATTAC	TCTTTATCCTTCAAAAACTTAAACTCCTAG			RsaI	Bertioli et al. 2008
356.9	Leg069		ccgcatttggttgcaccttccatagttttccaggattaatcaggcctcacagtactgctagatatgctataaagaagttgctggagcttagggcacaaaaaccttcaagtttatcagatgctattgttgaatacactgcaatattgaaaaacaggtctaagtctttgaaagaggtaattccagatctgtcaacttttatgtttgagatgtatttaacatgtatattacattgatccctctcaagtttaagtgatattacactttgcaccctttgatttgtcatgtttacaactgaggtcaatgctacatttataaatccaagggtatcagttgtaagttgtaacattggttaaacttaaggtgaggttagtgtatgttgtacaaattaagagatgatgc…		Legume anchor	dCAPS	ATTTAACATGTATATTACATTGATCCCTCTCCAG	GATTAGGTGATATTACATGCATCATCTC			BstNI	Bertioli et al. 2008
360	RI2A06		ttcgccaaagtcaagcacgcctagccaacgacattgctggtgcatggnanaagtatgcttcctaaactggaagcgtgttcagccgcctagagaatcaaatcggtgagtactactgagcacttcagagtgtagatgaagtactacttcatgaatggttagagggagagagagagagagagaaagagagagagtagggaatggcagaagaaagctcttgttttgtagaagggcttttacggggaagttacctgctttttcgaattatgttgtaaaagttgtgatttcttattaccacatgattttgtacaaattttaaaacaaaagtaaaaaaggtacatctttgaagt	DQ099043	SSR	EST	ttcctaaactggaagcgtgttc	caagagctttcttctgccattc				Moretzsohn et al., 2005
362.8	LegTC3145		gaaatatatttctgaattcccattgccttaagcacattgtatgagagccactttcccttcccaatccacctaaagaacaaacttgagcaaattactgagatactgaaataattgaagagttagttaattagttagttagttagttacagttttgataggctcctcgggacggccggtggcacagtcaataacagtatggacgccgacgagtgttgccggaatagtctccggtttactgaggtcagcctgggaaaaaattagcttagattagatgaattgaaaaagattattacatacaaaatcagtcacgctacaatacaaaagttgaaaactcagatgcagtcgatttcggatgaagttgaaaatttagtcaaatcagtcaaatcgttctcacctatc…		Legume anchor	CAPS	ATTATTATTATTATTAGGTGTTCATGTTCA	TACATACAAAATCAGTCACGCTAC			SalI	Bertioli et al. 2008
373	P18M45-18		ttgtgatgttcttcttttcggcatggctctgtatttgcccaggtaatttgcaaaacatgctgtattgctttgccaacttatttccggttactattggcacaacaccatttactcaggact		AFLP		P18	M45			PstI MseI preamps	Leal-Bertioli et al. this manuscript
382	P25M41-10		tctttcgttcattctgcttcaccatcctcaccctttactcagggactcat		AFLP		P25	M41			PstI MseI preamps	Leal-Bertioli et al. this manuscript
	Ar3
0	Leg188		ttctagatttcgtatcgtctgagttccataagaaccctaatctgcttgatactgcagctctcgagcagaaattaaagcttgcgcgcgattacactctcatgcttaacagtgtccaccatcacaaggtatctatctatttatatatacttcaatacatacatatatgtattatcccttatttcattcatgtttttcgtgttttcaggaattgttgttctcctacaatatagcggtggataggtcagatgaagtgagaagattttttgga		Legume anchor	CAPS	TAGATTTCGTATCGTCTGAGTTCC	ACACGAAAAACATGAATGAAATAAG			XhoI	Bertioli et al. 2008
14	S1_A_37A		acttgctagggtggtgtacgctagaaaccttcataaatatggtgctcattgttttgttgacgatataagcaaagtttttcgtggagttggtctactttcactacaaaagcaacttgtttgtcaaattacaaatggagagatccaagatatatacaatcattaccaggctgagagtttgatcaaaactacgctatgctgtcaaaaggctctgattgttctagataatgccgatgatgttgaacagttagagaaccttggcgtgactcgtgattgtctatgtccaggaagcagaattgtagtaacttctagagatcaacatgtcttgaaatcttttgggctagatgaaatatacaaagttcaactcttgaatgaggatgaagctcatcaattgttttgtga…	AY157808	Southern Blot						RGA: EcoRI Southern blot with probe Genbank accession AY157811	Leal-Bertioli et al. this manuscript
16.1	P21M68-3		tgctgctgagatttttgagttgacgccttctttggttgtggtggaggtgaagaagaaaggaggggatagagaggagtatgagaggttctgcaacactgaattgaagccagggttgcagaatttgacggttgaggacgaatcccaacctcagtctcactcagaaactgcaactgcatcttcttcgccattaccttcacccactgatgaactctctcaactgcgtacgctttctgactctgcaatccacttaccttctgaacttgaatctttgaacctagatacatgaagagagcatgcgttacctttttggtcctttttttttggggaggggaaattttccggatttaaatccggctttttttaggttttccc		AFLP		P21	M68			PstI MseI preamps	Leal-Bertioli et al. this manuscript
20.8	S1_A_36C		tattgctagagcaatctatgaagccattgaagatcaatttcaaattagttgttttcttgctaacattagagagacatgtgagacaaatgggatacttcaactacaaaaaattcttggtgaacatattcatgtgagtagatgtactttcagtaatttgtatgatggaatgaggatcataagaaattctttatgcaacaagaaggttcttattgttcttgacgatgtgaatgatgtaagccaattggagaatttggcagggaatcaagactggtttggccctggaagcagggtaatgataacaactagagatatgcatctactaaagacacatgaagtgtgtgacacttatgaggttgaatgtttagataaaacggaagctcttcgtttcttttgttcaaa…	AY157808	Southern Blot						RGA: EcoRI Southern blot with probe Genbank accession AY157808	Leal-Bertioli et al. this manuscript
25.6	TC7E04		gatctagcttataacggcaaacaaaatccaaaatactaaaaaggaaaattcatataacagaatatttataaggatgcaaaaagaaatgagagggttcgacggttgatgaaggaccccatctattcaaattcntaagagagagagagagagagagagagagagagagaagagagaggagagagaaaacttacttggtgggtgcaaacggctctttagggtttggcccttgctggagagagaaagatgagagagacagaaatctgaaagagagagaaagagaaagagaaagagagaggagagagagagtgcgaatagaggaaagagaatcacgaaactaaaacaatctgaacgtgaacgagagagagagagagagagagagagagaaatcggatc	DQ099143	SSR		gaaggaccccatctattcaaa	tccgatttctctctctctctctc				Moretzsohn et al., 2005
29.1	RN3E10		ttttttttttttttttttttttttttttttataataatattatatttgcattaattgacgagttagaaaatggagattacaaaattccaagtacttaaggagcaataaattaataataattacatgatgagattgtgtatctagtctcagctaggatgcatgatggatgagatcagaagttgcagccgcagcagaggtagaagaaggagagggtgagaacgaggagtacagcctcaaatgcagagaggagcctgaaaacgacgccgtccacgaaggagacgcggattgtggagaggctcttccacttgaaggcggaggagaagagatacttgagcctgaaattccacgaggaagaaagccttttcttgttcttgaagaaccatgacgacgacgacgacg…	DQ099059	SSR	EST	tagaagaaggagagggtgagaa	ctaagatggtggtgggaatta				Moretzsohn et al., 2005
29.6	Leg066		cagacgagctccacctctttccgacagagacttcaatgaaagagccttcactgttggtattggtggacccgtcggcaccgggtccgtcttttcctctctctatacaatttcaattcttttaattcgatattgtttccgtctaatttcaattagaaattcatggaaacgattttgattggtctcggcaatgcaggaaaacagcattaatgttggcactctgtgaacatcttcgagataactacagtcttgctgctgtaagtgtaatgaaattttggcattcaagtcattatttgatcttgtacacagttttgtacacagttcatacataatttatttctttgttttctctgtgagacctttgttttttaaagaattatcctcaaattattactaggacga…		Legume anchor	size difference	AGCTCCACCTCTTTCCGACAGA	AGTTTCTACAGCACGTATCCTTTCC				Bertioli et al. 2008
32.2	LegTC987		tattctattctgcacaagtagtctcaaaaggttgagacctaatattggatactcttgaggagatggtgggagtttattgctgcaagcaagtaaaagtccctattaaatacaactacaaacaggaaataaaagacaaaacacaaaacaaagtataaaacatcacattacagtatatagttaccaggcatctgtataatatggtttcaactggaagaaatccctctcaaaggcatcttgatcctcaattttaacactaaggacaacagcatgctcatatatgtcccctggaagttccaaacaacaaaatggaatgaataaaaatctgggacaagcaactttgcagttatcattataaaaattcaatattcatgtgaatatgatttagttttgaagaaacat…		Legume anchor	CAPS	GGATACTCTTGAGGAGATGGTGGGAG	GATAACTGCAAAGTTGCTTGTCCCAG			RsaI	Bertioli et al. 2008
40.7	P21M68-6		ggggtttttgtttttggcggctttttggtctcaattatgatgggctcggcttactc		AFLP		P21	M68			PstI MseI preamps	Leal-Bertioli et al. this manuscript
41	TC4G02		gatccaactgtgaattgggcaaaagaaaggttctctctctctctctctctctctctctctctctctctctctctctctctctctcgtgcgtgctttataccttgattcacctttctatctgatattaatgggattccttgttgctggtgtgcttctaggtatgatgagattgagtcaaagatgattccattggggagacaatcaggatgcaatgtgaacaaaggtatttgcctttgatttgtctgaggaatatttgcttgtcattctaattaattaatatgtttttagtttttgggttgtggatgtatttgtgtgggccacagtggccatgtgagtggactattttgcttcaacatagagaacattattaatttcgaagcatgatgggagtgacattcc…	DQ099173	SSR		gatccaactgtgaattgggc	cacaccagcaacaaggaatc				Moretzsohn et al., 2005
45.5	RM1A05		cagaatgaagatgataaagagattgatatagccgcgaaagaagaagagagggagctaaggtgaagaagtgaaggatgttgcagttgaagctacactcaatcccttcatcactttcttcttcttcttccaattctctctgccttcagaaccattcctttctctctccaaagttccttcctttttcttctgttactccaaagcccttctccatcacatgccgccactccgacctcttcgaccagaaaaccttctcctcctccgcaccttcttcttcttcttcttcttcttcaggtggagctttgccacctagggtttatgttggtcactccatttacaaagggaaggccgcactttccatcactcctaggcctccggaatttgcaccgctcgattcagggg…	EH046970	SSR	EST	tcttccaattctctctgccttc	atggagtgaccaacataaaccc				Proite et al., 2007
47.3	Leg237		ctcaagtggcatttttgatcgatcttcctcattgtagatctacataaaattactttatcaatgcaagagtcatgaaaaaaatgggttctaataaatgatggtgcataatctgattgctataagtcccaagataaaaaaaaattaacaatacattttaacattcagcacacgtatgccattcacaaatcacaacgaggtcagacaacagacttgctactcatgctgtacagtgaactacagatatacatgagaattcaaattactgccatatcgagaaaggaaatagcttagttcatagcattttgcagttaaaacaattttggagaaggtggaaggagtgctactcctaaataagcagaggaataatactttgacaacataaaaggtagaaagcatgta…		Legume anchor	CAPS	TGGCAACAAGGTTACATGCTTTC	ATGATGGTGCATAATCTGATTGC			SspI	Bertioli et al. 2008
51.2	gi-560		ctctgttcttgaatcagatgaattattagtagattatgattcctcacaagaagacctctctcctctcatcacaactctccaacacgaaatcactgcttctccctctcaacataataactgtaacagataacaataataatgataataatattactactacaactactctagaagaagatgaaagagttgagagtgtgatgagacaccttctggaagcttctgatgacgagcttgggattccaaacagcggtggtggacctgaattacaggaagctgcagggtcgtcatcttcggtggaggattttggtgaatataataatggagacgacgacaacaacaacaacatgttttcatcatcatcaatattatgcggtgatgatgatgggttattattatggg…		SSR	EST	ggtggaggattttggtgaata	gcaagaaagcatagtagttagcagtc				Moretzsohn et al., 2005
61.2	LegRAB				Intron marker							Bertioli et al. 2008
64.5	Seq19G07		TCTCCGATCTCATTTTATTTTTCTCTCAGGTCAATTCAATTCCTCTCTCCCCCCCCCTCTCTCTCTCTCTCTCTCTCTCTCTCTCTCTCTCTCTCTCTCTCGATTCAGGTTCACGTTGAGTAATAGATTTTTCTTTTTCGTATTTTTGTGTTGATATTAGTTTCCTGCGATTGATTGATTGAGATGAGGCTATTCTTACAATAACATTGTTTATGTTTGTTCCGATTATGAATTATGCTTTTCATGTTTGAATTCGTGATTGCTCTATATTTCATATTTTTCACGTGATGTTCGTATTTGTAATGTGGATTTGTTATTCACTTTGTATTTAACAAGGGTGAATGAAATTCATTTTGTACTAGTCAGATC		SSR		ATTCAATTCCTCTCTCCCCC	TCAATCAATCAATCGCAGGA				Ferguson et al. 2004
69.8	Ah30				SSR		TGCTCTTCTTTTCCTTTTCAC	AACGGCCAAAACTGAAATTA			NO SEQ	Bravo et. al., 2006
80	Ag99		gctgaccgtggtgccatcaggaatcgtcgcctgtggaaggtgaaggtatgctcgtcgcctgccatcatttctcttcccctcgccgttgttgtcgatctctctctgtcgccgtcgagctctctctctctctctttgtcgccgtcgagctctctctctttgttgttgtcaagctctctctccatgtcgctgttgagctctcgatatctctgtgtcgccgtcgagctcaacgacccttcctcc	AF536182	SSR		TGTGGAAGGTGAAGGTATGCTC	AGCTCAACAGCGACATGGA				AF536182
81.6	PM3		atagtaaattgaaagaaattatacactccaattatgcagagagagagagagagagagagagagagaggtttaccagtgcaatagaatgcaggtgaagtgaagtgatgagggtaacggataaacggaggaagaagcgtggaaaataggaggtttacgagtttttaccaagttgccctcgtaaacatagagctgtcatgccgaat	AY237738	SSR		GAAAGAAATTATACACTCCAATTATGC	CGGCATGACAGCTCTATGTT				He et. al. 2003
81.9	TC0A01_2				SSR		cagctcatttttcacctcca	ccataaccccaaaaatgcag			Secondary band, uncertain sequence	Moretzsohn et al., 2005
82.2	TC4E10		gatcatcttgtgcttgagaactttctccttgtcgagaatcttaatggcgacattgtctccggtgaccgtgttctttgcaaacttcaccttcgcgaaattcccctcgcccagcgtcctacccagctcgtacttgccgacacgtgtccttccgctgttggtcgcatgaccaccattccctggacgtgacgtcatcttccctcctcctccttcctctccttattcaaatcccttctgcacgttctatgcaattttctctatctagtctctatttaaagcttaaaacctcttcttctagcaggttgccacacctgattattagtcatcctcattcttttctttttcttcttttttttttttactctctctctctctctctctctctctctcaaaaccaagcta…	DQ099214	SSR		acgtcatcttccctcctcct	ccattttctcctcgaaccaa				Moretzsohn et al., 2005
83.1	PM42_1		atcaagcgaaacccaaaaggaaacaaagatgagaaatcaaaacgggccaagtgaagtgatctaacccaagtccgagttgatagtcagcaagcaaatttcctctcaattgctctcaccaactcaacgatctctttttctctgtctcagtcaaatcacagaactcagaaaaagagagagaaagagagagagagagagagagagagagagagcttnttccctaagctaatcaccaaagaagcaagaaagagagagatta		SSR		acgggccaagtgaagtgat	tcttgcttctttggtgattagc				He et. al. 2003
93.8	Seq18A05		ATTGGATAATCAATCCTTAGTCATATTTGGCCACCATTCTTTTGGCCACCCGAGACTCACCCTAATATAAAATGTTTTATATTGTCAATATATTAAAATTAAACACTATATTTAAATACTATACTAATTTATAATAGAAAAAGTATAGGTAAACAATGAGAATACTAAACAATGTAAACAATAGATATATCGAATGTTCAATTCAATAGGTATGCAAATGATTATGTTCATTGTTTTTAATTAGACGATTATTTCTTTTGATTCGATTTACTCATGCACAATTAATAATGACTGGATGTTCAATTCATTAGGTATGCAAATAGTTATGTTAATGTTAAGATTTAGGAATTAATTTGGGAGTAGAATATTTTTTTACTTTATTAGGTCAATTTTAAAATT…		SSR		TGATTCGATTTACTCATGCACA	GAGGATTCTTGAGCCTCGAC				Ferguson et al. 2004
105.7	Leg4Gm		gattagcttccactctctctgccaagcatggatttgacctccaggtatgaagtttctgcattcacagatgaatggaatgttggattctttcatttatgcagaatacacaaaatgagtacataagacaatgttggattctttcactttatctatccagttttcaccactgtcgtgtgtactcactccatggactatgaacatgggaatgactagtcttttgtttcttctctggctgttgtgagatggttttagattaatgctttaattaactacggcttctttgtcagaatagaaagtagagactctgttggctatttctgctgtactagtggttgctctgatgattttaagttgaatctttcaggctttctgctttcaagctgacaaagaactattaag…		Legume anchor	CAPS	CTGCATTCACAGATGAATGG	CCAACCCTCACTACACGAGG			NsiI	Bertioli et al. 2008
113.7	Leg181		gaaccattaggtatcgttagagaggtttctgacatagatccatccatatatgtacatatacacaccaagtcatttaactttatcattaagatgttttcgaacatatgttgtaggatattactgatttgtttcccgtgttccatgtttcatagttttgtgaatgaatattaaatgaaactgtgaaaacaacaaaatcttatctcccacattcactatttcttttacaagatcctgataaaaaagaaaacatagggaatgaaaatattaaatgaaatggaattcaaatagagttatttgcaaagccatctcagtctaaatggaattagaccaagtaatttcacaggaagaaatgtgaaagtgggggctgctaagtgtcgatacccagaattaattgaaaat…		Legume anchor	CAPS	ATAGAGTTATTTGCAAAGCCATCTC	ATACCTATCCACATCAACTG			TaqI	Bertioli et al. 2008
117.2	Leg223		tggaagattgggagttgtgattggtgaattatgcggtgatttaattcagaaaaatggtatagttctagcaagcaaatgcaatggtactgtgtttcttttcacttattttgggtattgttttgattggaacaacactcatattttcattgtgtacatttgtctagatatgagtactattatgtcacggaattccatttcattttcttttttcaaatgaagaacaaaagtgtacatggaagtaaggccccctccccaccccacccttctttttgtattttttcctggtagttttcttcttatgaaatgcaattcataaaagtcaacgtttcagacctgacatgtcagtgaattgaatattttgctttgtttaccatcatttattcatttcagttttgttat…		Legume anchor	size difference	TAGTTTTCTTCTTATGAAATGCAATTC	TACAAGAACAACATCCAATTTATCAAAC			none	Bertioli et al. 2008
117.8	Leg168		tttctctttctctttgggagatttaaaatgtcatttgtttgtttaagatggctatccattcaagcatccaacccaatgtttttctttactgttggagacttgatgctatgctccggtttgctgtttgtgaatcaggggaagcagagcatatcattggagccaggtggtcagtttgagcttagtggagcccctcttgaaaccttgcatcagacttgtgctgaagttaattcacacctctatcaggttaattgtgcattcttgttatgggatacatctaaagtaatccgctgttatttcattggagaaattggcctgatatttttttggctgttgtcatcttaactatgcattgtttttattgtaacataattggcagccacatgttttgtttagttcata…		Legume anchor	dCAPS	ATTATTGGACTCAAACAGGTAAGCTATTATTTGCG	ACCTGGCTCCAATGATATGC			HhaI or CfoI	Bertioli et al. 2008
122.4	Seq13B07		caacaagatgggaccaatagagtggcttattgagaacacaaatggcacatgcgcctgtacggagtttggtatcacattgtacgcctagattaattaattaataattattcattaaaatgagaaagttaaaaccgagatttgtcaaaatacctagttctctctcgcgctctctctctctatatatatatatatattcgaaactagtcttctatcaaaggaaaatttgtaaataaaagtcattattagtaaatggaataattttggggaaaagattatcatttttctttgaaagaattttgaccacttgacattttgtcaagttacacagtaaaagttcttgagataaattttaaatgagataaaattcaaacgggttaattatttaattatgttcaattt…		SSR		ttgagaacacaaatggcaca	tgtcaagtggtcaaaattctttc				Moretzsohn et al., 2005: Ferguson et. al., 2004
124.5	As15C		agtcctgagtaactaaaaactaataaaaatatactaaaaactcaactaaatatactaaaaacaatgccaaaaagcgtacaaattatccgctcatcagcttacaaaccaacaagttcaacaaaagtccacaggtcgtccagcatcagcacgaaccaagaatctatatcatcctcttcatcatcaaatataaattcatatatagttactcaggactca		NBS profiling		P2-414	Mse-CTA			PstI MseI preamps	Leal-Bertioli et al. this manuscript
131.1	Leg043		gtattagtcacagacagagacaaaattttgcctcacgatcaccagatgtaaagcacagtgattcagaatgctggggaaaaaaaatacagaaatgtatgaaaatagattattttagactaaacacttgactcttttctttttttagggaaaattcaatccctaaccaaaataaattaacgtgcagttctaaatactaaaatggatgaaacatattagtccttttggtatcccagcctatggagtatcgattaatgcttctcccattttccgtggctggggactgaccatttactcttcttttagatctaagttacctcatagccaccataaacgaggcccataaattcactcatgcaattgcgatgatagtatggaggacgg		Legume anchor	size difference	GTATTTAGAACTGCACGTTAATTTATTTTGG	GATCACCAGATGTAAAGCACAGTG			none	Bertioli et al. 2008
143.4	PM238		acctctcctctgctctgcactgcacccaaactaagcaacaataataaacaaaaccctgcaagaatcaaaggcaaaaaagtactactttattctctctctctctctctctctctcctacttcctctctagtctcttcatccccatgttcttgtacacgaaggttccttttgttctatattccctgaatttcta	AY237791	SSR		CTCTCCTCTGCTCTGCACTG	ACAAGAACATGGGGATGAAGA				He et. al. 2003
144.4	TC2C07		gatcattcgcattcacggcttcaagaagattcaccacactcccaaggttttgtgctctctctctctctctctctctctctctctctctctctctctctctaaaatgtcacctattctctgctttttagaaattcgatgaatgtcaagtcttcattattacgtatgttgcttcttgtaactctggagccgttcttgaaaaattcaagaaacttcactgtgatttttccacagaaggtgttggtggacgcggtgaactcgctccacactccacagtagcgtcgt	DQ099181	SSR		caccacactcccaaggtttt	tcaagaacggctccagagtt				Moretzsohn et al., 2005
145	Leg225		tacgggttcagaatcaatttctctctcttannnncagnnnatttttcacttgataacatagaattttggttttttcatgtctaatttggagagtttggttcagtttagtgcctaaaaagttttcntttatattcatgtcactttgatcactaatgtnaaattttgctgtttggttggttatcaggggttataacattggaatccgtttngattgacgaatttttagcaaaatccaatgt		Legume anchor	CAPS	TGGTACGGGTTCAGAATCAATTTC	TCCAATGTTATAACCCCTGATAAC			DdeI	Bertioli et al. 2008
149.3	TC1B02_2				SSR		aacatgcatgcaaatggaaa	gccaaagtcacttgtttgctt			Secondary band, uncertain sequence	Moretzsohn et al., 2005
156.6	RN10F09		aataagctaagatgttgatcatacaaatgagtagtacttggagtgctccaaggatctgacccacacagcgttgtaaagtattcagatgatggaggcataaaaggaatgtgggacacgtcatcagattcagacacacatggctgggtccaaaaactttccatcattgttggttcaatcaagaagctcccaaactctttctccagatcaaacaaacttgacgtactgttgttggatgataattccaactcttcattttcattggccactgagatttcacaaggatcaaacacattgctagtactactaggcactgttactactgtttcttgttcatgcaagatttcagccagatatggttctgtccagaaacttccatccagaaaagcgaaatcgtcgtct…	DQ099077	SSR	EST	ccatccagaaaagcgaaatc	caatgaagaagaatccgaaacc				Moretzsohn et al., 2005
157.9	TC1E06		ctactggtttttatttatatttttcacaccccaacttctgattcagccaccaccaccgccacctctgcggcagtcgtagcagaccgccaagcaccgttacgtaatcttcgtcctgtaagaagcttaactcctcacttgtcctttgtttttcttatttcattactaatagtctattagcattaattaactaattgattaagagctacactcagagactcggcgagtagaagcgcttcgccatgaacgcccctgaccgttacgaacgctttgtcgtccccgaaggcaccaaaaagtatgcctcatctctctctctctctctctctctctctctctctctctctctctacagttctaattgtcaaaacttgatttcagggtgtcgtatgagagggacacgaa…	DQ099165	SSR		accgttacgaacgctttgtc	tccctctcatacgacaccct				Moretzsohn et al., 2005
157.9	RN9C08		acttgaaggtgttgatagaaggatttggccaagaacctaaattgggaacatacaaggcacaagcaccaatgtccatagtttcacttggaaggaaacatggggttgctcagtttccattcatgacaattcttggaaggttccctggcatgatcaaatcaggggacttgtttgttggtaaaaaaagaaaggaattaggacttgcagcctaataattatattattattattattgttgttgttgttgggtcatgcatttgtttatatatttgtgttttaatttgtattattctcttaataccaatgtgcatgtagtgtttcttgttctttcataattttgatgttgtatagtgttgttactttgaatattggatccaaaatctggataacaaacaagtgcat…	DQ099066	SSR	EST	tcacttggaaggaaacatgg	agaaacactacatgcacattgg				Moretzsohn et al., 2005
173.2	TC11E04		gatcttcgtgtccctctcatacgacaccctgaaatcaagttttgacaattagaactgtagagagagagagagagagagagagagagagagagagagagagagagatgaggcatactttttggtgccttcgg	DQ099159	SSR		acgacaccctgaaatcaagttt	ccgaaggcaccaaaaagtat				Moretzsohn et al., 2005
177.7	Leg4amino		ctccgccgttcatcatttctcctgaagaagttgatgaggtatcttaattacctttccttgtgtttctgccaatttaataaatttacataaagttttctcatattggacaataaaaggaaatcacatatctacccaaaacatcactatggctgtgtaaatcagcggaaatcacacatctaccataaacacacacttctcaattatcttaagagactttatcactaattgatggtgattacccaaaaatcagctgccccccggtcttttaagcacaaatagcttagctaacaagcattcacaataggttaacattttattaaatggttccgagtgactactcaaaagccagaaacctcatgagtcgtgtgcagttgtgtactattttgtgtttttgcttca…		Intron marker		AGTTCGTGTTACTGGGGATAAC	TCTGAAAATTAATTTGCGGCAATC			size polymorphic	Bertioli et al. 2008
191.8	S48-2		gcttgccaaagccttgtataactccatctgcgaccggtttgaatgtgcttgttttcttttcaatgttagaaaaatttcagatcaagaagagggcctagtacgtctacagcaaacgctcctctcgaagttgcttggggagggggaaatcaaggtccgcagtgttgaggaaggaatcagtatgatcaaagagaaacttagcaaaaaaagagctcttattgttcttgatgatgtcgataagatagaacaattaaaagcattggcaggagaatgtgattggtttacaggagaatgtgattggtttagttacgagactcgaattgttataacaacaagggataaatatcttttagcagctcatgaagtcgaaaagatttacgagacgaaattgctaagtgaccc…		SCAR		CAGGAGAATGTGATTGGTTTA	TTGAGCATAATGTATTGCTT			RGA: PCR marker	Leal-Bertioli et al. this manuscript
200.1	Ad11F		gagtcttgtagtaactcttgttgtgttcagacacctccgagttcaatattattgacctctttttcttttgtacaaccgcgtaggtccaaactttcattataacacctccttgccaatttctactctcctcttacagtgactattctatccgaagtcagaaatttcatgcagaaatgagaagtaaaagcgactatggcaagtcggttcaatgtcatctagaatcaaaataatttta		NBS profiling		P2-378	Mse-CTC			PstI MseI preamps	Leal-Bertioli et al. this manuscript
215.7	PM18		agccccaatacgctgtagagtgtaaccgtttgtataacaattagttgcatatactaaaaacatatatactaagagaaggcaacaagaagaagaaattgaattagaattataaagtgtaataagacaaaagttatgaaattttacacaccgctattgcaccaaatctctgtaacaaagaatataatgtcccagagagagcaacctgggaaagaaat	AY237743	SSR		CGCTGTAGAGTGTAACCGTTTG	AGGTTGCTCTCTCTGGGACA				He et. al. 2003
219.6	Leg133		gtaagtaacgaataaactttttcttctttcctgttgttcactgctagaataacaagttttgtatgttaacactaccataataaagtttgtaagagctagtttatgtgatgtttttcactttccaacttacggccggctgtatgtccccccaccctggtcccccttctcttcctcaatactatcttcatccaagcatgctataaataaagttggtgtttatgtttagtactgcttgaataacagacatgacaagtcaggtaatgagcaattcgtcactgaacttagcaaatgggttttccatgaaaggggtcacctaaaggtaataaacaaaatgcttccatcaatgttgtttccattctttcattcagttgataattgacaacaccgttagaatcattt…		Legume anchor	CAPS	TTCCTGTTGTTCACTGCTAGAATAAC	TAGCTATATTACCAAATCATCATTGATCC			HinfI	Bertioli et al. 2008
233.1	RI2D06		aacacctcaaattccctatccttagtagtgatcttcttgaatgccaaatattttgctccctattttccttctttatttttagttcacaacctcctaaaatctcaattcatatcctctctttcaatttggtaccaaaacaaattaggtttcctcctcctcctccgtcgcctcctcctccgtcttcctccttcctctccttcgtcgtcaacttgacaaattactcctttaggaagtaacaaaataataacattcataaaattatggattcggccgaactccagcgcgtttttcaaatgtttgaccgcaatggagacggccgaatctcaaaaaaggaactcaacgattctttggaaaagcttgggatctatatcccggacaaagagcttgaccaaatgatcg…	DQ099045	SSR	EST	aacacctcaaattccctatcct	aaaaacgcgctggagttc				Moretzsohn et al., 2005
243.2	TC2A02		caacctcccttgtgggtatgtggtgtaatactgtggcatgtccggcaaagccaattggctcctttcctttttttcccccttaaaaaaatctccaagctctctctctctctctctctctctctctctctctctctctctctctctctctctctctctctctacatttgtttgggatgatggttttgagaatgaatgggagcccgtgataatcagatgagcttccatcggtcgctattaaactttactccacgccatctcaccagttacattctcttccacttcactcc	DQ099220	SSR		ctcccttgtgggtatgtggt	ggctcccattcattctcaaa				Moretzsohn et al., 2005
249.6	RN8C09		aaaactagtgtatcaaagaagagaaaaaaaggnctaaagatgttgaagttgaagagcaaagaggaggaggaggaggagaagaatactcggcaaaagactaccatgaaccaccaccagcaccattgattgatgcagaggagcttggggagtggtccttctatagagcactcatagctgagtttatagcaacacttttattcctttacatcactgtgttgaccattattggttatagtaaccaaagtgataccacaatcaagggtaacacacagtgtgatggtgttggaatcttgtgtattgcttgggcctttggtggcatgattttcatccttgtttactg	DQ099073	SSR	EST	gatgttgaagttgaagagca	tacacaagattccaacacca				Moretzsohn et al., 2005
254.4	RN23F10		cacaaaaactagtgtatcaaagaagagaaaaaaatggctaaagatgttgaagttgaagagcaaagaggaggaggaggaggaggagaatactcggcaaaagactaccatgaaccaccaccagcaccattgattgatgcagaggagcttacaaagtggtccttctatagagcactcatagctgagtttatagcaacacttttattcctttacatcactgtgttgaccattattggttatagtaaccaaagtgataccacaatcaagggtaacacacagtgtgatggtgttggaatcttgggtattgcttgggcctttggtggcatgattttcatccttgtttactgcactgctggcatttcgggaggacacatcaaccctgcagtgacatttgggttgttc…	EH042515	SSR	EST	atggctaaagatgttgaagttg	gtgcagtaaacaaggatgaaaa				Proite et al., 2007
265.4	Seq4F10		gcatgaatgaacttcacacagacctctctcacacacgtcaaaaacaatgaaccagctaaaaggaaacgcaaaagttgcattccaaaaaacaaaatgatctctctttctctctttctcactgcgaaacccctaactgactaacctcaccgaactaaggaaattatgtgtgtgtgtgtgagagagagagagagaaagagaacgagggagagaagaaaggaggaagaattgttcagttcaaacagataaatcttacaggacaagtcaacggcagcaacatagacaggacgggcttgcattgccgcttcctccgacgatccatctaagccaattcaaattaaaaaagaagtcataataacaaaagacagaaaatggataggaaacctgtacaacttcagttga…		SSR		tgcgaaacccctaactgact	tctatgttgctgccgttgac				Moretzsohn et al., 2005: Ferguson et. al., 2004
269.2	TC3E02		attccaactgaggttttcaagattgtgtttcttaaactttattgactctgctgtagaacctattcagttctgtaattctgtttgcattcaatggggccagatattttccaactatgtaatcagcagcctgttttaatgtattaacaagtatgtattgggaaagcaaaaattgtattagcaagtagtgaggctgacaaaccatattgatgaaagatacatgtccatatttgagagaccttttaactttgtgaggctttagatagagtaaattaccttttgttcagaacactaataaatctaaagaaatattgtacccatgaaagataggtttcggtggacaatactactcagtctcaccaaaaaaatcactcactctttttcaaacaaaaactgtttgtc…	DQ099210	SSR		tgaaagataggtttcggtgga	caaaccgaaggaggaacttg				Moretzsohn et al., 2005
	Ar4
0	Leg152		gtcgtcgggaacttcaacactcctcgattatctccgattctccaccctcaccggcatttcggtcaccgtcggttacctctccggtcacctctctttttccctctctattagttatatttcaattaagcaattcaattgaataataataatgatgataaaattaaaaattgcccccaatttggttgaaattagggattaagcctggaatcaagggaccttccatggtgactgggggactcattgggctcagggcgggttcatgt		Legume anchor	dCAPS	CCCTAATTTCAACCAAATTGGGGGCAATTTTGAAT	CTCCGATTCTCCACCCTCACC			HinfI	Bertioli et al. 2008
23.5	As24K		ggattgagcaaatttagtttagtggtcgatttagctcaagcgaatcaagtatttgttgagtgattttatatctaacagtaagtaaatagcaggaaatgtctgacatgtgctgaatcatatc		NBS profiling		NBS5	Mse-CTT			PstI MseI preamps	Leal-Bertioli et al. this manuscript
32.9	As20A		tttccaaccttggtatgcctttgggggggcttgggggggggggggccttgggttttaagtttgggttgg		NBS profiling		P2-378	Mse-C			PstI MseI preamps	Leal-Bertioli et al. this manuscript
37.7	AHBGSI1001D05-1		gcccgggcaggtaccgtttacaataaacgaaattctaataaaaacaattgaacaagaacacgtcaacaccaccacgcaagaaactcaatacattcctcaacaaactccgacattcatttcaacccgctctctagtatcaaatctattttgctgaagcaagaaggctttcatagcgacctttgaagaaggccaaaattgggtctctaggaggcaaacactctttgatagttggttgactcagaaattcttgactccatttgtagagtttgggaaacttctcattagtgaacagttgaagacctgcaatttcttgaatcagaggcacccaaaacgcaatgtatacagcggcaatgtccacaaggccaaattcctctcctccaaagaacttgcctttaagct…	EL966988	SNP	EST	AACAAGAACACGTCAACACCA	GCGGCATGGAAATCTGTT	gactgactgactgactgacCACACGAGGCTCTTCA	A/G		Leal-Bertioli et al. this manuscript
37.7	AHBGSI1001D05-2		gcccgggcaggtaccgtttacaataaacgaaattctaataaaaacaattgaacaagaacacgtcaacaccaccacgcaagaaactcaatacattcctcaacaaactccgacattcatttcaacccgctctctagtatcaaatctattttgctgaagcaagaaggctttcatagcgacctttgaagaaggccaaaattgggtctctaggaggcaaacactctttgatagttggttgactcagaaattcttgactccatttgtagagtttgggaaacttctcattagtgaacagttgaagacctgcaatttcttgaatcagaggcacccaaaacgcaatgtatacagcggcaatgtccacaaggccaaattcctctcctccaaagaacttgcctttaagct…	EL966988	Size polymorphic	EST	TTGAAGAGCCTCGTGTGTTT	GGCCAAGTTCATAGATGACAA				Leal-Bertioli et al. this manuscript
50.4	AHBGSI1002B03		tacctataatgattgcagttttgtttacagggatatagaactaaaagtttgaacgtgtatagcagataaattgtagtaataacaagagtaataagtcaatgactagttagcttactgatttttggaggtccaaccagaatgagcagcaacttctgttagcgcatctctccatcttttgatcttctcacggttatatctctgttcgtgtttcttgaaagcttcatgaaaggttcctatttggtgcctcacatcacaaggctccacatcgtagaacacgggcacgatctgttgtcccaccttgttgttgcactccatgattttttggagctcatccaagcaccaactggaggaagcgtagtccggtgagaaaacaataactgcaaacatcgactcttcaat…	EL966749	SNP	EST	GATTGCAGTTTTGTTTACAGG	GCAAAGGCGATGTTATTTC	gactgactgactgactgactgaGGTTGGACCTCCAAAAAT	C/G		Leal-Bertioli et al. this manuscript
61.1	S1_A_36_B		tattgctagagcaatctatgaagccattgaagatcaatttcaaattagttgttttcttgctaacattagagagacatgtgagacaaatgggatacttcaactacaaaaaattcttggtgaacatattcatgtgagtagatgtactttcagtaatttgtatgatggaatgaggatcataagaaattctttatgcaacaagaaggttcttattgttcttgacgatgtgaatgatgtaagccaattggagaatttggcagggaatcaagactggtttggccctggaagcagggtaatgataacaactagagatatgcatctactaaagacacatgaagtgtgtgacacttatgaggttgaatgtttagataaaacggaagctcttcgtttcttttgttcaaa…	AY157808	Southern Blot						RGA: EcoRI Southern with probe Genbank accession AY157808	Leal-Bertioli et al. this manuscript
62.6	S1_A_36_D		tattgctagagcaatctatgaagccattgaagatcaatttcaaattagttgttttcttgctaacattagagagacatgtgagacaaatgggatacttcaactacaaaaaattcttggtgaacatattcatgtgagtagatgtactttcagtaatttgtatgatggaatgaggatcataagaaattctttatgcaacaagaaggttcttattgttcttgacgatgtgaatgatgtaagccaattggagaatttggcagggaatcaagactggtttggccctggaagcagggtaatgataacaactagagatatgcatctactaaagacacatgaagtgtgtgacacttatgaggttgaatgtttagataaaacggaagctcttcgtttcttttgttcaaa…	AY157808	Southern Blot						RGA: EcoRI Southern with probe Genbank accession AY157808	Leal-Bertioli et al. this manuscript
72.4	Ad26B		tcttcttgttcttgatgatgtaagtgaggtgaagtgtttagagaatttaggcgagaatcaagattggtttggaccaggaagtagaataataatcacagccagagatgtgcacttgctagaaatacatggagtccatggaacttgcggaagtgtcattccctcttgaaagaaatgtatgatgttgttactcaggactca		NBS profiling		P2-16	Mse-CAA			RGA: PstI MseI preamps	Leal-Bertioli et al. this manuscript
79.6	As14D		ctgagtaaatccctcacctttgtattcaacatcttattcgtctggtcgatatcatcatcatcacaccaatgaggaactaaattctcaatactcttccattctgtttctgatctcttcctctttgcaaacaatagccaatggcaaatccttgcaactttcggcaattgatttaccaataggctctaactcaacaggacacaacctttttctccattcaaacggctaggttcatggtgaggttcctttgaccctgcataacatttcgtgtagtcaccaatatcctgctcccgttattgtgttttgggagaagataatacttcagcttgttccacacctgagtgttccacacatcatcc		NBS profiling		NBS5	Mse-CTC			RGA: PstI MseI preamps	Leal-Bertioli et al. this manuscript
89.6	Leg044		agttaaagagtgagtttggtgcttcttaaactttttgttttactaatcagaaaaggaactctctgttttatgttatttaactttgatttgaagttttggatttttgtgtgtgcattttgaaaccttcttttgagtgttatgtttgtggttttgtagatatacttcaaggtttgacaaagttgaattggataaattggttgaagttgtgcccgagctcccagaccctgtggtgtgttgcattttttgggaccttactatgatactcttgttacaagttctattttagtggtcatgtgatgctggttttgatgctaacatatccttgtttttttgtcttttgtagcttgatcctcatattaaggaagcttttgatgttgcctatggcaatatatatgcgtt…		Legume anchor							Bertioli et al. 2008
93.1	As27E		acttacatcatctagaacaaga		NBS profiling		P2-16	Mse-CTC			PstI MseI preamps	Leal-Bertioli et al. this manuscript
95.6	P25M46-2		tgactctgcacttcatggggtataactcgagctgtagagctccaattgatgcgcttccaacggcaaatgaaagtagacatccagggctttccaacaatgtataatagtatggggtggacaaaacgtttgagcctccagaactggcgttttcgccaacgtttgagggcaaacgttaccccaaacgctgcacaccaaagccagcgaccatgccctcttcaaatgatcataacttgagttgtagatgtccaatttactcaggactcatc		AFLP		P25	M46			RGA?: PstI MseI preamps	Leal-Bertioli et al. this manuscript
95.6	P18M44-5	P18M44-6 codominant	ggcttcgagatggtgcgcctgaagggcatagacatgagctgaatttggtctctgatgggaatggaggtgggccattcatatgctgtgtgtgtgatgaacaaggatctaattgggcctaccagtgtctcgaatgtggctatgaagtgcatccaaggtgcgttactaatgctccagaacatgacaataatgtcgtcgtgggaagatgacacccctagctaggcctagtggtgctatgcatgctgatgataatgctgatgatgatggtgatgattatgatgatgatcatggttgattacatttactcaggactcatc		AFLP		P18	M44			PstI MseI preamps: Co-dominant marker made from two AFLP bands	Leal-Bertioli et al. this manuscript
102	M14		attcttagaaaatcttggttgcttcttcttcttctttttagaggtgttgtggaatgaagaggaaactttgttgataaggatgaagatgatgaacaagttactcaggactcatc		AFLP		P11	MseCTT			PstI MseI preamps	Leal-Bertioli et al. this manuscript
116	P26M68-3	P26M68-4 codominant	cttattgttcggaccacaattattagtattgtatcaattttcaatttcccaagtaatgttattccatttgagagtctactgttaggcacctgatagaaagagttgaaagtggactggtatcaaagggggcttactcaggactcatc		AFLP		P26	M68			PstI MseI preamps: Co-dominant marker made from two AFLP bands	Leal-Bertioli et al. this manuscript
136	As26A		tcttgttcttgatgatgtaagtgaggtgaagtgtttagagaatttaggcgagaatcaagattggtttggaccaggaagtagaataataatcacagccagagatatgcacttgatatgcatggagtccatggaacttgcggaagtgtcattccctcttgaaagaaatgtatgtgtctgtatgatgttgttactcaggactcatcatacagatacatacatttatttcaagagggaatgacacttccgcaa		NBS profiling		P2-16	Mse-CAA			RGA: PstI MseI preamps	Leal-Bertioli et al. this manuscript
149.4	TC7G10		gatcaaagggaaagccgtggtaggaagaaagagtccaaatggggttcacaagagagagaatgaaagagactcacacaaaanacacgagagagagagagagagagagagagagagagagagtaagagagggacaaggatntgagagattctattctatgagtgcatggctgggtttgtgtcttcgcagaaacaaagaaacaaagaaaggagaaacaacacactacacttgtaactcactcagcaaattgaggtcaaaacctactcaaatcttttcatgcttcaagctttaataatagaatttttatcaaatctaatcacattagattaagatc	DQ099144	SSR		aatggggttcacaagagagaga	ccagccatgcactcatagaata				Moretzsohn et al., 2005
154.5	Leg930		gattcttcctcggtgtgtgatgcttgcttttgttattgcaatttaggatgctcctccagaagattcataaactgtttcacacaatttgttaaatattgcagtagaagggaagtaaccaaagaagcatcaaaatatatgactcaggtaaaattcagctaaagcgtaatcagaaaatttacttcagttatcaaaagtgctacagtaccgataactgagtttgtttgtcaagaaaaggattttgtcggcaacactgaatatttgaaatttcgatattttgtttatcgagatacaagaccccgatgaacttagaaagaataaacaaagaacttgaaacacaagagtgtttattggattatatgaagttccatggttgtaaaaaataaccttttgtaatgtgac…		Legume anchor	dCAPS	CTTTCTAAGTTCATCGGGGTCTTG	CATAAACTGTTTCACACAATTTGTTAARTACTGCA			PstI	Bertioli et al. 2008
158.4	Leg14MGm		cgtctgaatggatttgaaatctcagttccttcagagatncatcgtcatttgtcacactcttgtacatttgcttcatgtgtcttaagtcttaacacactttgaacttgctgtgttttaggtttattttcttgttttgaatttccttttttagcagtttctgtattttgtttgataagatctagaacttaatggcaacctttggggtggcagtaaatatcacctgcactctggatatttggtagagtaactcatatgttatgtatttagtggaattggactactaaattgtttaggtgatttttgaagtttgaagttgactgctaaattggacttatgaacctctattcccggagaaaaactaagtatcctaattttcctgcaacagggtcctcttgctgc…		Legume anchor	CAPS	GTCACACTCTTGTACATTTGCTTC	GAGAGAAATCACAAGAAAGCATACC			RsaI	Bertioli et al. 2008
163.3	Ah-229		aattcccatcatccaacaaataatcttattcctcatcaaaatcatacttctacttctaataacattgcaaacatcttccttcccaacaacaccaacaatagtaataccaacacttctttcatgcttgaaaacaatactactactactactactggtttaggatattatttcatggacaacaacaatggaagctcttcttcctcttctccttcttctgctgtcaaggcaaagatcatggcccatcctcactatcaccgcctcttggcagcttacgtcaatt		SSR		GCAAACATCTTCCTTCCCAACA	ATTGACGTAAGCTGCCAAGAGG				Moretzsohn et. al., 2004
167.4	Leg156		gttggtgatggaagtgttagtgtaagtaccttgtccactttctttttagctcaacaaagttatcaatctagagataggacttggtgtatttgtttcttgatttttgatctcttatgcatatatctttaaattcggtttagtaactttctcccaatcaaaatatttataacaaaatttattagaaaataaagataaaatgagaaccaatttgagttggtcgagtaaccagttcactggtatgcataatcaattgtcgagttttattcgaatctcttaaaccagaatatcatgggaaataatgagaaggactttatacaagattgcattggatgtaggttttggtagctgtgttattgttcataatcccaaacatgaagcaagaaggggagaagctaatga…		Legume anchor							Bertioli et al. 2008
172.6	Leg136		cattaaatgggagttcttccatcccattggcaaatggtgcctttagtcttcatatgtcaaaggtatcatgaagacatttggcattttaggatttatattttgcaacttgtatatatctttattgagactgattgtgagtttttacttatctgtgttttcagaaaccagaaagggagtatgtaatagctttgctgtctcttattcgtaatgtacaaagggntattcaaatgcatgaatatttaactcngagtactcagagtcccgctgagttggtaatggggtacttcaatgggatcaaggtgctcgatgcaacgtctttcctcccttcttttcctattctttgcctttagaaggaaaattcaagactgttttgacccattcaactcataaaaggtgnct…		Legume anchor	CAPS	TGCGATCTATACTCCTCACC	GTTCAACAAGTAATGTATCTGTCAG			BclI	Bertioli et al. 2008
174.6	RN10F04		cggccggggaatagagcactatcatcattctattttgctcttgtcaccaactgatgatgcaccttccttgttttttttcttccaaaatgaatctcaattttagatcctcctgctgggaggataacggtgttttcaacaacaacaacaagaataacagctatggcttcaagagagaagaaagtgcatcagatatgttattagcaacctagttttaagccttgacctacaagggcaactactcatcctttggcaatgttattccatatcacatatatatcaataaaaatgttactgtgtaaataaaaaaaaaaaaaaaaaaaaaaaaaaaaacctgtcggccgcct	DQ099076	SSR	EST	tttgctcttgtcaccaactgat	tctgatgcactttcttctctcttg				Moretzsohn et al., 2005
175.2	TC5A07		gatcatactgaaaaaagctagtataaagatacgccttttaagcttttaagatgaattacacacatttattttaaaaaaaggttcaacatatatatataccataataaagatattgttattattatagaattctttaacattatttacctttaataaactcatcttttggtttcatctttgagaccccgtttggttctccctcctcctatgtcaagagaggaaagaaaaagaagctagagagagagagagagagagagagagagagaatatgagagagagagagagaatatggttacggtaaggttatagggaaatgaggggaatgaagaggcttataaggacataaaaaaggtgcataaggtggaaagtgggctttccttattgggcctgacaggtcca…	DQ099196	SSR		gtttggttctccctcctcct	agcctcttcattcccctcat				Moretzsohn et al., 2005
179.8	gi-832		tccgataattctttaatatcatttcattaaccagcagagatggacgattcaggattagctgaagtttatacagaaagcaaagaaagcaacaaagaaacaaagcacccatggctagatacacccaagctaaagttcaaggatgcagcaagacacaggccactttattctaagcactccaaaacggggagtgttttttctttaaacactccaccagaagagtgtacacaaaaccagtaacacatacacataataacactactagatatcattattatgattattattattattattattattattatttaactaaaaggatctctgcttctgctgtgcgtgtgagcgtgtggtctcttcacttgcaggtgcatgggttgcagctgcagtttggcccacact…		SSR	EST	gccactttattctaagcactcc	aagagaccacacgctcaca				Moretzsohn et al., 2005
180.6	PM49		agtcaaaataataaattttcaaggaatttctttatagtgcatcccattgatttgcgttgaattttttttgttgaacttggttgaaaaatattgtggaacatagattagagctagaacacacaaccttgtgtagttgtatcatatgagccactatctttatccttgtgtgttactctctctctctctctttctctctctctctgattgtgatgtttgatttgtttatttctttttgtccaatatttggtacatatatgcatttacttgat	AY237755	SSR		AGTGCATCCCATTGATTTGC	TGTACCAAATATTGGACAAAAAGAA				He et. al. 2003
182.5	RN5H02		tcatccgaaggatcaaagcttcattttactgccggtatgaagaaaacaaggagcagagaagcatatgaggtttcaagggatggtgtgaccgtagaaaaattctgatgaattaagaatatatatatatatatatatatacaccatcctttcgtgtctgtaatttgacaatatgtgatataaatttgttttcttcttttttgaaagtgatataaattgtctgttcaatgttgtgatttgttggaacctgagacataatagtaaaatcagttcttgctgtgtgggc	DQ099062	SSR		tatgaggtttcaagggatggtg	cccacacagcaagaactgatt				Moretzsohn et al., 2005; Leal-Bertioli et al. this manuscript
189	Ah-745_2				SSR		TGTTGTTCTGCTCCTGCTTTTG	ATTCGGACCAAAATGTCCCTTC			Secondary band uncertain sequence	Moretzsohn et. al., 2004; Leal-Bertioli et al. this manuscript
198.9	TC9E08		gagcttaagtctgaaacagccgcgagagaagcgtgaaactggagagagagagagagagagaggtcgacggcgagaccagccgtgagagaggtgagccacagtgagcttgagggagagagtgtcgagagaagagagaagaacntcaaaggagggttacgggtgccagaagagggatgnccgacagaagcatcacgcgcgccgacgacgttcttcgcagagtgcacaatgaagagaggttagggttcttcgatatgatgctcttcatcgcgatc	DQ099150	SSR		gaaacagccgcgagagaa	ccctaacctctcttcattgtgc				Moretzsohn et al., 2005; Leal-Bertioli et al. this manuscript
217.8	Seq11C08		atgtaagattttttttatgtgtatttataaatgtaatataaagcattatatattaatcaaattatataatgtgattggttagcctgattaaaatcatgtacaaataattattgatttagatattttttcttcttgaaattattttcaatttatgtattaacatgagtaataaataaaaataaaatttatattttatctaattaaatcacgctaactttgttattattattattattattattattattattattattattattattattatatcaaatttgtattcctaacttgttatattataaatataactaaattttgttgttattatttaatcacatttatgaatatttacataattgtatacataataatattacaatataatatgaagggtaa…		SSR		gtgattggttagcctgattaaaa	tgtttggaaaggaaaatgga				Moretzsohn et al., 2005: Ferguson et. al., 2004
219.8	Ad25F09-1		tattgctagagcaatctatgaagccattgaagatcaatttcaaattagttgttttcttgctaacattagagagacatgtgagacaaatgggatacttcaactacaaaaaattcttggtgaacatattcatgtgagtagatgtactttcagtaatttgtatgatggaatgaggatcataagaaattctttatgcaacaagaaggttcttattgttcttgacgatgtgaatgatgtaagccaattggagaatttggcagggaatcaagactggtttggccctggaagcagggtaatgataacaactagagatatgcatctactaaagacacatgaagtgtgtgacacttatgaggttgaatgtttagataaaacggaagctcttcgtttcttttgttcaaa…		SCAR	A duranensis dominant PCR marker	TGGAAACTTACAAGAATGGCAA	CCAACCCTGTTAGTAGTAGGCG				Leal-Bertioli et al. this manuscript
232.7	Leg050		gtaatggttaatcatcccaattaggataatgaagattatgaaagaagatgatattatagcaccaagccaaacccaactatttggacctaaaatagtagaaataggcgagtcttttttgttgggcttgaaccatatggattgaaggggaattggattattattctgtttaaggtcttcctctcttgtgatgtaagcctcaatttgtagttgcaaactagaaatgtcaccgttgattccataacttgggaggatcatatctaacattgagagataagaggtgttcttaaatgcacaaattaaggtaagttttggagttctgtatctcaatgttatgtttagatatattagctctctgatgatagacacaaaaggagtgatgccactgcctccactaatcat…		Legume anchor	dCAPS	CTAAGTGTTGTCATTAAGAGTGAGG	GAAGATTATGAAAGAAGATGATATTATAGCACCAG			BstNI or EcoRII	Bertioli et al. 2008
233.6	Ah-462		aattgttgcatttgcttctcaactcttcttattgaggcttcctggtccttcattgtcacctcttggtgcttcatcattctctctattaagatctccaagttggtgatcctctaagaatcttgtgagattagttggttgtggagtgttgggggttggaagggtgggtgttgttgtggtgtgtagtggttgttgttggtatggtgatgtttttgctggtttgtgaagttggggttgttgtaatt		SSR		GGCTTCCTGGTCCTTCATTGTC	CAACCCCAACTTCACAAACCAG				Moretzsohn et. al., 2004
234.6	PM120		atttgtggagaaaaagagagagagagagtgtgtgtgtgaatgtggaggatgaatgactttgccaatccaatatataggcagccaatcattgagagagagagaatccaataacaaacttttgaaagagagtgacagaggatgagaggagacgacgtaacaaacagacttttgcaaacagagagagagagagaggggattatgcacatagtcttccactttcacaatctcgtggatttgcttggtaaccgttggatccatctcgggtataacaaaaggattttcattactcatctgcaatatatagcatgaaatactcaatgtcttaga	AY237763	SSR		TGTGTGAATGTGGAGGATGAA	ATGGATCCAACGGTTACCAA				He et. al. 2003
236.1	Leg270	RN9C02	cggccggggaaatttttgcgttcttaagtaaaaaaggaaacaaaacaagtttgcatgagaagaaggggaaaatggcgcactctacgatcgccgttacactgagccagcaactctttaaaaggaccactgtcctcttccctcactcttctttcagatctcgttctcttcttccttcttcttcttcttcttcttctgtttccttctctcctaactttcatactcctctttcttcttctttcgctctcagagcctcttcttcttcttcttcgtccacctcctccaccgctgccatgggtgaaactatcgccgccgtcgatgccggaatggacgctgttcagcgccgcctcatgttcgaagacgaatgcattttggtggatgagaacgaccgcgtggttggtc…		Legume anchor	SSR	cgttacactgagccagcaactc	acggcggcgatagtttca			size polymorphic	Moretzsohn et al., 2005
244.1	Ah-569		aattccccacagccgtcgagcgcgtggccgccgagagcggcggcgtggttcttcaagcattccttgtataacaacgagttggtggtggtggttggcggcggagatatggtgagggtggtggcgttttagagccccatttgagaaagttaaagcctttgatggtgttggtgtgttgggtatggttgtagtagtagtagtgttttgaataatcctagttggtgtttcagtttcatgttcttcagttggtggtgatgattttgttggagtagtgctactattgttgatgttgttgttgttgttgattgttgtttgtgctgctatgtccatggctctaacatctagggtcctaacaacaacaacgaaaattggaatt		SSR		GCGTTTTAGAGCCCCATTTGAG	CATGGACATAGCAGCACAAACAAC				Moretzsohn et. al., 2004
251.9	Ah-408		aattttcgtagtngttgttaggaccctagatgttagagccatggacatagcagcacaaacaacaatcaacaacaacaacaacatcaacaatagtagcactactccaacaaaatcatcaccaccaactgaagaacatgaaactgaaacaccaactaggattattcaaaacactactactactacaaacantcccatcacatcaacagtatctanggctttatctttctcaaatggggttctaaaacgccaccaccctcancatatctccgccgccaaccacnaccaccagctcgtngtanacaaggaatgcttgaataacangccgccgctctcggcggccangcgctcgacgntgtggggaatt		SSR		CATGGACATAGCAGCACAAACA	GAGGGTGGTGGCGTTTTAGA				Moretzsohn et. al., 2004
270.4	Leg062		tctggtgcatgcttgtatcaaagggaatgtctttggtttgtctttgttagtttattgtttttcacacttttactggatgtgcagctaagatggcatccctttcaacttgattctaatgcccctaaagaaggcattgacaagaaggagtattacataagaaagttcggatcacgatctgaacagatggcggcacggatgtcagaggtttttactttgttaatcaccctttgaaccgaatttcttataattgttcaaattgtttataattcatctgatcataaagtttttgataagaaaaccattgtgccaatttcggtatttggcaggtcttcaggaatgttggtctagaatatagcatgtctggactcacgtaagattaagatacaatgcatcaatgga…		Legume anchor	dCAPS	TCAAAGGGAATGTCTTTGG	TGAATTATAAACAATTTGAACAATTATAAGGAATT			EcoRI	Bertioli et al. 2008
271.1	TC5C05		gatctttattgtgagatatgattgcttgatgattgattacatttgaaggagaatgttgtaagtcaaagatgggtctccaagagaagattgtgactgaggattggtattctgcaatgcccatttcagtgaatctggcaagtaggaagtgtgtgaagattgagaaagctgagagaacaagcccaacaagaccaacccatttcatctttgacttcatcttcacttcccctttcattgaatactaaaaaaattgtttctttttccccccctcacactctctctgttgagcttcagaaacagaagcagaagcagcagccacaagagaagttagaaacaaactaaacatggagaaaaagagagagagagatgaaagagtctttgagattgagatgggcacgtgtt…	DQ099197	SSR		tcatcttcacttcccctttca	cccaaccaaatccaacactt				Moretzsohn et al., 2005
274.7	TC1H04		gatcggttttgtagctagaaccaaaataacgtcgttttggattcaaaaaaaaaaaaaggctgaagagaagaaaacttgaaatcactaagccatccattctggtccactctcagccaaagttccatcttccattcccccatctagctgcaagtccccatcgtcatcagcctctcctttctgtccttgtcatcttcggcttccataccatttatgccgtcgtcctaagaacgctgacacttgtttgcttacgaatgacgcaaaagtttaaaagctaccattttttgtcgtagctgccggtcacctctcttcgcatcattctcattacttcctaggtttgttttccactctctctctctttctctctctctctctctctctctcttatcttctttttggata…	DQ099201	SSR		cattacttcctaggtttgttttcca	atggcgtgacaacggaac				Moretzsohn et al., 2005
281.5	RN12E01		cttcagttttcttcttttctctaaactttctcactcatcatcacccacatactaaattttccaaaattttattcttttacaacccacacaccaatttttccaaagtttttgtttttaattgatacatacaaattaaagattttatcatattattattattattattatcatgatgaagagagaaagagaagtgattgaaagcatgaccatggcaaattgcttgatgctactatctagaggaagtgatcaatttaaggcaacatattcttcaagtttttcttcgaattataacaacaacaacgacaacaacaacaaccgagttttcgagtgcaaaacatgtaacagacaattcccttcatttcaagcacttggagggcatagagctagtcacaagaagcc…	DQ099081	SSR	EST	ttcttttacaacccacacacca	tggtcatgctttcaatcacttc				Moretzsohn et al., 2005
302.5	P13M49-5		tgactggatccaggagaacaatatcttactctgatattgattctcgtacgtgagtactatggtctttaggcttccctacagtcccctcctgtatggatttggttatgatg		AFLP		P13	M49			PstI MseI preamps	Leal-Bertioli et al. this manuscript
308.6	P19M42-1		ttctttggaagggggacacacctctttttgtgatgcatcattgtcgtctaagtaaatcaagtcagccatagtgtcgtttttcatgatgaagcatgcgttggtggcagcgggagagtggtgaaaatgcaattccgcaaagtcaggatcagaaattagagagcaccacagcttggaaacgcacctgaggcgagcgagatgtctgatcggcacccgcagtaggattctgtgaatcagctcaagagggaggatctcgagaatgctcttgctcctgtgattcttcttcttatccatgctcgcttcctcttttactttgttccctgtgtgcttccgcttcttcttcttatccatgcttggattgctgagcttttggcaattcatataccaattcactcaactccg…		AFLP		P19	M42			PstI MseI preamps	Leal-Bertioli et al. this manuscript
	Ar5
0	gi-620		cctcatgccaaattcagaacgaggacatcacctactcttaagtcaccaaacaactcgccactcaacaaagcacctatttaagagggaccaaacaactcaccatttaaggctccttatggcactccaaattaaagcgaattgaatgaaccaccaacataataatatgcatgcaacaagctaggcatatataactcaactatatatatgtacatatctcataataaataagtggtctctccagtttcgtccttatctattgcatgcatgcatgcttagttttcttctcgaaagatattcttggttacttcatttcaattctctctacaattctgtggacaagaacacataagcatctctctctctctctctatagacgtaaggtcagtgaagttaaggagt…		SSR	EST	ctctccagtttcgtccttatct	ttaggagtacacaaagcaccat				Moretzsohn et al., 2005
0.5	gi-385		acaagatctcaacataatcattttatttataataaattaggagtacacaaagcaccatattttactccttaacttcactgaccttacgtctatagagagagagagagagatgcttatgtgttcttggccacagaattgtagagagaattgaaatgaagtaaccaagaataacatacgagaagaaaactaagcatgcatgcatgcaatagataaggacgaaactggagagaccacttatttattatgagatatgtacatatatatagttgagttatatatgcctagcttgttgcatgcatattattatgttggtggttcattcaattcgctttaattcggagtgccataaggagccttaaatggtgagttgtttggtgactcataaataggtgctttgtt…		SSR	EST	acacaaagcaccatattttactcct	actccgaattaaagcgaattga				Moretzsohn et al., 2005
17.3	gi-909		aactcgcctcctccaccataccattattcttctccaccaccaccacctaaaaagccttactattaccactctcctcctcctccagttcactcgccgccaccaccatattactatcactctccgcctcctccagttcactcgccacctccaccctacaaatatccttctcctccaccaccctacaaatactcatctccaccaccaccaccctaccattattcttctccgccgccaccaccaaagaaaccctacaaatacccatctcctccaccaccagtttacaagtacaagtctcctcctccaccaccctaccattattcttctcctccaccaccaccaaagaagccctacaagtactcatctccaccgccaccaccctaccattattcttctcctcct…		SSR	EST	caccaaagaagccctacaagt	gtgaagcatagccgtaatgtg				Moretzsohn et al., 2005
32.9	RN13G08		ggactcttttggcctctctctctttctccctgatttcttaatctgctctttctataaggtctatggtgagaatccttctggttttggttgccttttcgtcaagaaatccgctatttcgagcatggaagctacttcttctgcaggaattgtgaaccttgtgccacaaaatcagatacatctatccgaggattcttctggcactgacttagaacttgaacaaaaaactatatgtagcatacaagaagaacaagaagaagaagaagaattatcctcgatgagatcattctctggtcctagacaagccacagaatctggaaaagatgaagaagaggcacaatctcatcgaggttctgaaattgaggaggctaatctcaagaagaagagtgttgctcaaggaag…	DQ099085	SSR	EST	aatccttctggttttggttgc	gtgcctcttcttcatcttttcc				Moretzsohn et al., 2005
39.4	Leg036		aatataccaatcacatcaactttcctgtatatggcatcatanncataatacacttaaatattacatcacaacagaaaactaaaatctaacaactcatatatgttacaacattactgtttcttaaattactttatgacaagaagtacaatcaatatgtgattcatatgctttactaagaaaataaatcggatgaagagtagcccgagagttagaggcaaggacttagatttagatgttatgacgtcgttcgatctatataaccaactctatctaattacatagtcataccttgcagcagctggggtgagtgggactgtcatttcagaatgacccattcccactaagcaaactttgccacctggcttagtagcactcagtgctgtagtcatggttttgtta…		Legume anchor							Bertioli et al. 2008
46.1	As20F		gattctagatgacattgatgcacatgagctcattacgacgataccatctgtgaagaatgggacccagcaagaatcatgatgtccagaagtcataatggtattatgtctttaataatcatgtaaaatcatggtgtgacataaagtaagtttgtcctttagtaatcataaaaaggtgtgatgtgagataaagttgtcatgatgtagagataagattcgcttcttatctactagtagtgcgcaccacgtgtctgtagttactc		NBS profiling		P2-378	Mse-CT			PstI MseI preamps	Leal-Bertioli et al. this manuscript
60.5	P25M46-4		tgtatatactactctctaccttgttgcactatggacactataggtggatttgtttgatatgttcaaataacatctctctaaaaaacataaactttagatggattggatattgctatagatatcaatgaactgaatgttagaacattgaatacaggaaaatctgtggtccaaccatcgcacgagtgctactagtagttgacagttttctggaccattggaatattggattcaatttactcaggactcatc		AFLP		P25	M46			PstI MseI preamps	Leal-Bertioli et al. this manuscript
67.1	Leg076		tttgcctncgagatcgccaacaggtaaatttatatgtttcttaaaccaataatatttagaagacaataaaaataagtccaaacaatcttaatttgtcttatttaacaattattatttgaaaaagatgaaaatgtaagaactataatattaatttgtgtttcctaatatgatgaccattaattatgctaaacattttgtttatgattttttattggtttatttaatgtttacaacgacaatatttcaggccttttgaatctacggcatgatgtgatggcatgtgaacatgaagatattcnagtgatgtggggagat		Legume anchor	parent specific primers	TTAGTCCAGGCAATCTAAACTTGT(TorC)	CTTCATGTTCACATGCCATCACATC			none	Bertioli et al. 2008
75.9	Ah-275		aattagggccattagctccgcccaagtggacactgtcgtgaaagccaaccaccacacacgcttagctgccatcgacacttagtttgacaaagttattaatgaatcctacgcatgcaggcaacaagatgatgataaacaacaacaactacaactacaactacaaacaactgccacataacgtgcggatttccaaagttcccancataatgcaacaacgattattccatattcctaacaatgagtcattattgttgacaaaaattggaatt		SSR		CATGCAGGCAACAAGATGATGA	CTTTGGAAATCCGCACGTTATG				Moretzsohn et. al., 2004
76.4	Ah-614		aattccattaatattttttcccctcttacttgctgcaacaagccaactatcaactccctcgctttccttctcttgtgtgtataaagagccacaccaccaaaccaacgaggcaacaacaacaacaactcttcttccctttctctctctttctctttctctctcattccctctctttttccaactgtttcatgcaaagccatttctagggttttttttccagttctcgccattcactctttcaattggaatt		SSR		GCCAACTATCAACTCCCTCGCT	GAGTGAATGGCGAGAACTGGAA				Moretzsohn et. al., 2004
76.4	Leg088		ttctggaaaagtttgtggatggataattcgaaagctacagttcctgtttgggccaagatgactcccaacataactgatatttctcaggttgatttcatatcttgtcctgtccttttatactctacgcatatcaggatgtgtctaagaattaagtgggaacttcttcaaacatcagttttattggctatcattatgacgttaaaattttttattgtttgtggaataatggatccgtcatagttgcgctatgaacacttgtggtgatgcaaatattttttaatgaacttgcacatgtctagggactaggaatttgttttaatgaacttctctggcgtatatgagctcgaaaactgtttttacaagtcaaaatttgtaattttcataaaatattgagtttgc…		Legume anchor	CAPS	AATTCGAAAGCTACAGTTCCTG	AATTACCAATATGATAATCATGAAAGATC			TaqI	Bertioli et al. 2008
81.3	P18M45-4		tcttcgattgcatccctgaccacactaccgtaactcctatgctacatcaatatgtgctttcacccaagactcaggtggaggattccaggtaacagttcttccctcgctctttttgttatttttctctgtaatatgcatatcctataatgtttgcctgaatgccatctcaaggatttctgctctaataatgactctcctagaatcaacttcttgtctctaaaatatggccttattcctattctttcaaattttccgggaaagaaaaactattttcccaaccataagttcctggtctgaatatgcatttactcaggactcatc		AFLP		P18	M45			PstI MseI preamps	Leal-Bertioli et al. this manuscript
86	Ah-742		aattgcatggaccagagatcctccatgctccaatagttgttgttgttgtcattggtacaacaactagattggtcagtagtagggattgttgaagggtattgatgatgatgatgatgttgttgttgttgttgatgattgtgatgagttgtgaatggctccaatgtagttccttggtatgtgggtggagaagaatatgaaatctccattgcctcagccatgtttgaaacatggctagaagtgcttgcataactattatgatgatgatgatgatggtaattggaatt		SSR		ATGGACCAGAGATCCTCCATGC	TGGAGCCATTCACAACTCATCA				Moretzsohn et. al., 2004
91.7	AS2RM8B10		tttcgcattataataaagacaaaggaaaaagaaaactgtaaggaggtaccctttaaaatgcaagccagacaagttagctgcgtcagccatggcagtcctccatctttgcactctgtccatggcatgctcaaacgtccttccagtcttagccagtgcctcctcataaatacctttctgatgccgcacgacgctaggatcgacgccgtaaaacactggcaaaacaaactggccatgacgctgagagcactccatgatcttcactagttcgtttaggcaataagaagattcagcatagttcttagagaacacaagaatcgcaatcctggacgcttcaattgccttcataagtgatgcggagatttcattccctctgtgaatatcgtcaaaatccatgaaggc…	EH047622	SNP	EST	TCCTTCTAAGCTCTCATGGGTC	GCCAGTGCCTCCTCATAAATAC	gactgactgactCTATCTCTACAAAGCTCT	C/T		Leal-Bertioli et al. this manuscript
99.7	Ah4-26				SSR		TGGAATCTATTGCTCATCGGCTCTG	CTCACCCATCATCATCGTCACATT			NO SEQ	Hopkins et al., 1999
100.3	PM45		aatggatgacgaattgagttgtgacggcttgtgtgaagagagagagagagagagagagagagagagagaacaggtccatatttttctcacctttcaagtgtgctaaacatgcatcagtaatgtcat	AY237754	SSR		TGAGTTGTGACGGCTTGTGT	GATGCATGTTTAGCACACTTGA				He et. al. 2003
100.3	Ah20		aattctgctttcttgctttctgtttctgtttggtgttgtttctgtttctgtttggtgttgtttcctgctttcttggaggtggtcttggtggtggtggtggtggttagtggtggttgttagtgttggtgttggtgttggtattggtgttggtgttagtggtagtgctggtgctggtgctggttgtggtggtggtggtggtgctggtggtgctggtggaagaagtaatt		SSR		TGCATGTCTCTTGTAACTTAATACACT	TTCATGTCAATGATGTTTCCAA				Gimenes et al., 2007
100.8	TC6E01		gatcttgatgatgagaggctcaacaagatgtgcctccctcgcttcctctttcttctttgttctgccgcctccatcttcttggtggagagagagagagagagagagagagagagagagagagagagagaatagagttgggaaggtgaaaaagaatgaaggaattatggacaagtggagttcagatttggtgtgtggttaatgcgttaat	DQ099175	SSR		ctccctcgcttcctctttct	acgcattaaccacacaccaa				Moretzsohn et al., 2005
100.8	PM36		accactcgccatagccaacaaacaaagagagagagagagagagagagagagagagagagagagtatcaaataataagacgctatatggcttagctagctttgtggatcagaaaacgtgggtttggaagtgatgtgtggttttagaatttatggcggaagaagcaggtgatgaggattgcagtaatgtgggagttgtgggaatgaggagagatcattcccatcctctgaatgaatcggagtgat	AY237749	SSR		ACTCGCCATAGCCAACAAAC	CATTCCCACAACTCCCACAT				He et. al. 2003
100.8	RM6E08		gttgagagaagaaaacaaggttataaacatagtgagtttttattttcatttgtggggtgctactaggagctgtatagatagagacctttgcttactactacctcattccttcttccttccttccttccttccttcccttcattcattcattcattctcccttatctcctcagccatattttcccttcatctttgtgaaccttagagaacagaaacaattaaaaaggactattggatggggaattgccaagctgtggatgctgcagttcttgtgatccaacacccttgtgggaagattgataggttatattggccagtaactgcaagtgagattatgaggagtaacccaggtcactacgtttctttgataataccattgccagttcctccaccaccacac…	EH045786	SSR	EST	attttcatttgtggggtgctac	ggctgaggagataagggagaat				Proite et al., 2007
103	PM65		attgcagaaaaggcagagacagcttcatgtaacagttttattatacttggacgtctggctgctagagaaagaacctttccactccatttctactgcaacaacctcattctctctctctctctctctctctctatgggtccttcttagcttctttcgtactttgtagtttgtacatccatacagttaggtattctttccatgatccactttatctaattttcactcaaacgcataaacatatatatacttggttttctcactgttttgatgccgagttattctcatggagaaactttggatactggaaacctgtttccattgaattggatttctgattcttctaactgaatcaacttacttcggtttcaggatttcagcgcaaggcttgggtgatggtga…	AY237758	SSR		GGACGTCTGGCTGCTAGAGA	TCGGCATCAAAACAGTGAGA				He et. al. 2003
103	TC2B01		gatcctcaacctcttaattgcagaaaaggcagagacagcttcatgtaacagttttattatacttggacgtctggctgctagagaaagaacctttccactccatttctactgcaacaacctcattctctctctctctctctctctctctatgggtccttcttagcttctttcgtactttgtagtttgtacatccatacagttaggtattctttccatgatc	DQ099189	SSR		ttgcagaaaaggcagagaca	gaaagaagctaagaaggacccata				Moretzsohn et al., 2005
110	TC3A12		gatcccagcaaccctcttctttatgccgacagagcccaagcccatatcaagctccaaaacttcacaggtctctctctctctctctctctctctctctctctctctcttcctctctcttcctctacgaattcctgttttgtgtttacggtttaccctactaactaacaatcatggcgtttcaacgaacagaagccgtttctgatgcgaacaaagccattcaattgagtccttcgctggctaaggcctaccttcgtaaggggtacgccgtcctcttcttcccaaaccctttatttatttttctttccaatcattcgaacatcaaattggttgctaattttcaacgattgatgcagaactgcgtgcattaagctggaagagtatcaaactgcaaaggtagca…		SSR		gcccatatcaagctccaaaa	tagccagcgaaggactcaat				Moretzsohn et al., 2005
110.6	P20M51-8				AFLP		P20	M51			NO SEQ: PstI MseI preamps	Leal-Bertioli et al. this manuscript
120.2	P18M44-7		ggtggtgatggctgtggatgttggtgctggttagcgcgtcactgctgctggctgttttgagctgctctgccgtctctgccaccggataatgtagcttagtcgccggaaaagtttgccggtaaggatttactcaggactca		AFLP		P18	M44				Leal-Bertioli et al. this manuscript
130.2	RM9A03		ctgagattatgcacagatagataatttaagacacaaccaatcactttggtttcttcatttcagaacacatttactccctcctccctttataaattataaagatcgcacacactaacataacacaacacacacacaacactcattcttctttccttctctctccctctctctctctctactcattacagaacacaatgtcggcttacagagacgaagacccccgtcttcatggcatcgataaaaataaaatatagagaaataaaaa	EH047698	SSR	EST	acacatttactccctcctccct	gtcttcgtctctgtaagccgac				Proite et al., 2007
147.5	RM2H10		tttccaatccaaagtgggagcacaagaaacatatacttcccatttgacaccataaatgacacagccattgatgtggcaatggagatggttaaagaacttgaaattagtgacttggaaccaatggagattgctgaaatgatagaagaagaggtatcagctttggttccaacatggagggacttgggaaattctattaagtatcaaagacaacatagctttagctatgaacaagaagaagatgattatgatgatgatgatgatgatgttagcaataatcacaatcccttcttctcattgtcttctccctcttcctctcatggttctctcccaatgctttaccaaaatattacacaaattggtggaaaccattacccactttctcatgatttgcctcaagat…	EH045489	SSR	EST	aaagtgggagcacaagaaacat	taaagcattgggagagaaccat				Proite et al., 2007
163.9	AC3D07		ggtggtagtgacggagtcacggtatggcggtactaatggattggcagcaatggaagcacagcggcgcaaacagcttctcctctcgttctcacgtaatagcttcgataaccagggagacgcgacgggacaacggcaagctcaacggtgacggcggtgaagctctagtggcgacgggggcaaggcgccagcgtgtgtgtgtgtgtgtgtgtgtgtgtgtatgtgtgtgtgtgtgtgtgtgtgtgtgtgtgaaagggaaaaagggatgacggtgggtgagtgaatggcaaggaaagaatgagcatggcttactgaggaatgaacgagtgttaggggaaagggggttacatgtg	DQ099135	SSR		tagcttcgataaccagggagac	ccctaacactcgttcattcctc				Moretzsohn et al., 2005
174.7	Ah6-125				SSR		TCGTGTTCCCGATTGCC	GCTTTGAACATGAACATGCC				Hopkins et al., 1999
183.5	Leg224		ccaaactctcaagccggatattcacgttttggttctggaaatgaatttatgtctcaggttgttgaagtggctaatgatgggctttcactttgttctccttcagttgcttctttctccttcctgatctgattttcctttctgttggttcccaggactacatggcccatggatcgcaaggccttttcactcaagctggatttgntgatccctngcaagatgatgcaacacagagccatttnggtgntgctaacgccaatcctctccaatcacaggtttcctctagtttcagcttttgtttcaaataaatatttataaaatttaagggggcgtgttaatttcaccagttgattagctctttaatactttgatgcatggaactcggtcatta		Legume anchor	dCAPS	ATGGCCCATGGATCGCAAGG	AATAATGACCGAGTTCCATGCATCAAAGAAT			HinfI	Bertioli et al. 2008
188.5	Leg083		cctggctgatctcattatcaaatcagggcagaatcgccaacatgggcataggggtctccagttgatgtccagcccatcaatggattctcccacctataaacacattattgataatgacaggtctatgagacatcattagtaattaggaaaggaccattgattaatcaagtgataagatcagttggaaaggtttatattcagcatcatatggcaagattggtagtaatccatcaaacttaaagttaatcaataactagtgttattcaaggatgtccaacaacatcagtgaactgaaatacgtttcatatgaacatctttgcaaattgccatggggaaggaaatgccaatgacaacataagctttatcagaaatttgtgaaaatatttgaaggatatatat…		Legume anchor	CAPS	GAATCGCCAACATGGGCATAG	GTTGGACATCCTTGAATAACACTAG			HpaII	Bertioli et al. 2008
194.9	Hom175		ctcatgctcaggtttagctttttatattctttcaaaaggccacccgcaccatgaagaacctcctgtaagtttttgctttccactcatcacatgttattacctgtttttttatcagtgttaagttcaatttggcatgagttcagtcaccctctgaaattatacgacataccatgatcatattgtttcattatactaaaatccaaaagggggatatttgtgtttcttattgagttctactttctattaagaaattgaccataagattgaaaatcaagacggcttatggtctaggagtttaagtttttgaaggataaagacgttt		Intron marker		TGCTTTCCACTCATCACATGTTATTAC	TCTTTATCCTTCAAAAACTTAAACTCCTAG			RsaI	Bertioli et al. 2008
210.7	As24A		ttgtccattggccatccaaagatgaattagctgttcctttgagattcgaaaatcttcaggatagagagcacaaaaacaaaagcattgccgtgatgatggcttcaaatgaaaataacttagtcacaaagcacccatgacagcatcaatgtcccaaaacttactttccaacacattgagccattctttttcctcttttttattacgcaaaaggcttccaacaactttggatgcaaggggattacccacacatcttctgacgatttccttgccaatctccaccagctttgcaggctgctccttgttttggccaaatgcatagtgtgtgaacaatgaccaattctcatccttaggtaatggctgtaagtgatgagattgagtagggaatgtttccatggcaga…		NBS profiling		P2-378	Mse-C			RGA: PstI MseI preamps	Leal-Bertioli et al. this manuscript
221.2	AS1RN25D07		aagtattcacagagatcttaaagcaagtatataatgctagactccgacttcaatgcacggttaggcgactttggtttggcccgcgcaattgaaaacgaaaaaacatcatacgcggagctagaaggagtgccaggaacaatgggctacattgccccagagtgcttccacacgggcaaggccacgcgcgaatccgatgtgtatggatttggcgcggtcttgctggaggtggtgtgtggacagaggccatggacaaagaatttggactatcagtttcttgtggattgggtttggcacttgcaccgggagagacggatactagaggcagtggatccaaggctagagaatgagtttgaggctgaagaagcagagagggtgttgaaattggggttagcatgctct…	EH042682	SNP	EST	TAGAAGGAGTGCCAGGAACAAT	TAAAGCTTCCAAGATCCACAGC	gactgactgactgactgactgactgaAGTTCCTGTTCCTCATGT	T/C		Leal-Bertioli et al. this manuscript
231	As9C		tattcctgatcaatacggagactgtgattctcttgaatatgtcagaatcgagaacaaccagttctccggtcaagtaccaccgaagttctggagcctcccgaagcttcagcttcttcaaatggctaacaacaggtttgaaggttctgtctcttcttctgtatccagcgccaggggaatcactgttcttcttttatccggtagcagcttctca		NBS profiling		P2-414	Mse-CTT			PstI MseI preamps	Leal-Bertioli et al. this manuscript
231.1	P25M41-5		catatgcttttgacctaaaggatcgtcaagatcctttatggctagctctttttccaaaatgaaccaattatatgcattaccagttgtccctctccctttactcaggactcat		AFLP		P25	M41				Leal-Bertioli et al. this manuscript
243.1	AHBGSI1002C10		acgcgggggattcaataacatcactcggctgcttcaggctgagcatggaaaccgatgaagaccttcccacatatgatcccctctcgtgtgtttcaaagagggagcgctctcgtctcagatcagcacagaaggctgtccacctcatccctcttctcgttcttctctgcgccatcatccgctggttcttctctgctcctactccttcaccgcaaaaagcctgaggaagctgaagtggaatcctgaagatgacaagagcagtcgaagtgctatttcattttgtcaaatgattttgtggttcgcttttgattagattaaatgatggcttggatggactagtttagttttaaaatgtaaacaaagaaaatcatagatatggttcttagttcagaaatactccaa…	EL966762	SNP	EST	ATAACATCACTCGGCTGCT	AGCTTTCAATCTCAACACAAT	gactgactgactgactgaCCTGAGGAAGCTGAAGT	G/T		Leal-Bertioli et al. this manuscript
	Ar6
0	AS1RN0x727		cgtcaacttgtctgtcaatcgtcgtcgtcggtaaccaatttctcgtagctggagagataattctaactagaattggactgaaaaataaaaaaggaacaaaaatcagatcaagatggcattagtctctggaggaagatcaacactgaacccgaatgcccctctttacattccagccgccttccggcaggtggaggatttctcgccggagtggtggcagctggtgacaacactgacgtggtaccatgagtactggctaagccagcaacaggttgaagggggcttctatgctgctgaggatgatggatttgatcaagatggcaatgatgttgttgatttgctgcctgatatatttgatcttgatgccggtgaagatctttccgtgatggaagctcatcttga…	EH044973	SNP	EST	acaactgaacggcgcatattac	cttgttagggtttcggatcgt	gactgactgactgactgactgactgactgactCGGCATACAGATCGGG	T/G		Leal-Bertioli et al. this manuscript
17.8	Ad15B		tgagtcctgagtaactagtaccaagtgacatggatggctaccaagaggtctacgtcagcgagaaaagtctggatttgactgggacttgatcctccaagtcattgctgaaccagaagcattttggacccatggtcaactccggatgcgacccaagtgcattgacacacattttttcactataaaggctagagcttgggcccagatcctatctcactatgtcctacctagcacccacaggtcgtccagcatcagcac		NBS profiling		P2-414	Mse-CTA			PstI MseI preamps	Leal-Bertioli et al. this manuscript
19.4	Ad17E		tgagtcctgagtaaccagtaccaagtgacatggatggctaccaagaggtctacgtcagcgagaaaagtctggatttgactgggacttgatccgtccaagtcattgctgaaccagaagcattttggacccatggtcaactccggatgcgacccaagtgcattgacacacattttttcactataaaggctagagcttgggcccagatcctatctcactatgtcctacctagcacccacag		NBS profiling		P2-414	Mse-C			PstI MseI preamps	Leal-Bertioli et al. this manuscript
19.9	Leg031		gaaaggtcaanaaatttntctccaaccncaaccctgcnaaccttccctggaantaagctnctacntcttt		Legume anchor							Bertioli et al. 2008
33.1	Ad13D		cagcatgaaggtatggatatccttcaaaacattggttgcattgacactggtaagcatatccagtctctgcatccacacaaatactatttcccttgcaagcgttggtacctctactcaaagattctttacatatctcgtttccaacactccaattgaacaccacagggaatatctgatatggtagattctccacgtcgtccagcaccatcagcg		NBS profiling		P2-391	Mse-CTA				Leal-Bertioli et al. this manuscript
48.4	IPAHM171a		CTCAAGCTTANATGGNTNAAGGAAAGCNAAAGGTAATATGGAACAGTGTCTGAATAAGATGGCTTCAGAACCATACTACCTGTTTCATTTCTTATGTTTCTTCTCCTATTTGGTTGTTCGTAGCTCTGCTGTTCAAGTGTTAACACCTCAGCTCACCCTAAGTCTTCTTCGTCGCGTATCTCTCTCTCTCTCTGTTTCTCTCTCTCTCTCTCTCATTTGCTTCTTTATAAATTGCTTAATTCTTGCATCTCTCACATTTACTTGCAGGAAATACTAACAGTGTTAGTGTTTGCCGTGCTGGTTGCCTTGAAGGT		SSR		TTGGTTGTTCGTAGCTCTGC	AGCACGGCAAACACTAACACT				Cuc et al. 2008
67.4	RN0x06		cggccggggatgtttaacaaatatattccatgtgtgagagtctgagagagagagagagatggcagagtcagggaggtattgttacagggaagtggttccattctgtgcaatggttgcagttgagtgtaccaacgtgggtgtcaacgttcttttcaaacaagccactctcaagggattcagttactatgcattcatcgtttattctttcgctctctccactctttttcttcttctccctctccccttcgtcttccgatggtcaagagggcttcctccattcaatgtttctctcatcttaagaatttttctccttggtaccattggatttgtagcacagctgagtggatacaaaggacttgaatacacttcaccaactctcttctctgctcttagcaacct…	DQ099047	SSR	EST	tatattccatgtgtgagagt	agaaaaagagtggagagag				Moretzsohn et al., 2005
68.6	TC1A08		aaaggggttaagggcatgacttacccccatttcccaaaatcacaaattgtgtgacattgagagagagagagagagagagagagagagagagagagagagagagagagagagagagagacgaagaaaagagagaatgaaaccctagcactattcacttcaccactcaaatctacttttctcttaaatcggagctccgatcgacgacccatttgtggccatgcgatgatc	DQ099213	SSR		aaggggttaagggcatgact	ccacaaatgggtcgtcgat				Moretzsohn et al., 2005
86.1	TC11A04		gatcttttagcttagatacatggaatcttttaaattttgatgaaaaatagattaaaaaattatgtttacatgataggttcacaaatgtgcaacaattcttcaacaactggctgcaatttgcacattatccgaaagaacaacattgaagtctatactttgctggcaaactctgcatggatggctacagtcagcaggctctctctctctctctctctctctctctctctcagacagagctctctctctctctctctctctctctctctctctctctctctctctctctctctctctctctctctccaacatgtatttattattattcctttaatatgttttattgttttatttgactcttgctatatggaaaccagcagttagaattgagacttgaaaccg…	DQ099236	SSR		actctgcatggatggctacag	catgttcggtttcaagtctcaa				Moretzsohn et al., 2005
86.7	TC1A02		gatcttttagcttagatacatggaatcttttaaattttgatgaaaaatagattaaaaaattatgtttacatgataggttcacaaatgtgcaacaattcttcaacaactggctgcaatttgcacattatccgaaagaacaacattgaagtctatactttgctggcaaactctgcatggatggctacagtcagcagtctctctctctctctctctctctctctctctctctctctctctctctctctctctctctctctctctctccaacatgtatttattattattcctttaatatgtttttattgttttatttgactcttgctatatggaaaccagcagttagaattgagacttgaaaccgaacatgatc	DQ099163	SSR		gcaatttgcacattatccga	catgttcggtttcaagtctcaa				Moretzsohn et al., 2005
86.7	Leg092		atacataaccatatacagacatctcaaggagaatcctgaataccaatgttatcccattttcaagtactttgagaactggtgccaggatgagaacagacatggagacttcttctctgctttgatgaaagcacagccacagtttttgaatgactggaaggcaaaactatgggctcgattcttctgtctatcggtaattttttgcttgtgtagaatttggttcttattttttactctcggattgttaattagattcttaaatgtaaccataatatacgttccaatttatttaaggttaagctgctatattgaatataatagataatca		Legume anchor	dCAPS	GAATCCTGAATACCAATGTTATCCC	ATTATGGTTACATTTAAGAATCTAATTAACAACCC			AvaI	Bertioli et al. 2008
87.8	RN0x614		atctccaaattcaattcaaaactagctactccttattgattgattcatgagtcagatgaagagagaaatagatcaaatagacttggcgaattgccttatgcttctctctaataatccaataattagaaagaaaagaagcctcaataacaatggtgaagtggaattcgagtgcaagacatgtaaccgcaagttcccatcgtttcaagcacttggaggccacagaacaagccacaacaagaagccaaagctggaatcagaacccaacaacaacaacaacaacaacgttgatactaagccgaagatgcatgagtgctctatttgtggccaagaattctctcttggtcaggcactcggaggccacatgagaaggcacagatcaccaaatgatcaacatcaaca…	DQ099114	SSR	EST	cagaacaagccacaacaagaag	ttcaagtccaagcacctaacc				Moretzsohn et al., 2005
87.8	Seq15D06_2				SSR		caacgccgagactagagacc	ggttccctgctccttcttct			Secondary band uncertain sequence	Moretzsohn et al., 2005
89.1	PM24		aagcaaacaccggaagcggaagttatgtttggcgtagatctctagtgagaaggaagtgaaagcgttgagaaagagagagagtaatagcggttacagaaaatgagagcagagaaggaaagtgtaagaaaaatggcagaaacagagtaacggtagtgtgagagagtgagagagagagagagagagagaaagattgggtctcatacctttcgggtagcat	AY237746	SSR		CGGAAGCGGAAGTTATGTTT	CCGAAAGGTATGAGACCCAAT				He et. al. 2003
94.5	TC7C06		gatcagtaggcaggggaataaaactactaactagcaaggtgaaatatgagagagagagagagagagagagagagagagagagagagagagagaatattatcagacaagaaagagagcaaggtagtaaaacactaactactaagacaaaggagaaggaaggaaaacacgatgaaataaggagtaagaaaggcagataaagtgattaactactagatatctaaacattagatc	DQ099141	SSR		ggcaggggaataaaactactaact	ttttccttccttctcctttgtc				Moretzsohn et al., 2005
97.8	gi-906		taaacaaactacaaactctattacttttcttcacgaacaggatgctccacgttacacggataaaataaaaataagagtacattgttggcacacaagactcgaacgtaacaagagaaaataacatcaaaacgggaaaacgaaattaaagtactcttagttactaaaaccacaccactattttaaaccaaacattttttctctctctctctactttttaccttttattaaacttcacacgtattatattattattattattataacaactaaactatattttttagactacttatgcttagtatgaaccaccggttcccatgcccatacctaggatcattgggattaacaccagcacgtgtattacgagcggtagtggtcgtagaggtttgagtcgtgccg…		SSR	EST	acatcaaaacgggaaaacga	caaacctctacgaccactaccg				Moretzsohn et al., 2005
103.1	Leg045		gtcccttacttttcatggaaatacagccaccgtcgccaccactccaacaccggttcccttgacagggatgaagtctttgtgccaaagaagaagtctagtattgcatggtggtactaagtaccttaataacccactaggaagagtcctcacactcactattaccctcaccctcggttggccactttacttggcttttaatgtctcgggaaggccttacgataggtttgcttgccactatgacccatatggtccaatctactccaatcgcgaa		Legume anchor	CAPS	GCCACCGTCGCCACCAC	ACACCAAGAATCCATTGACCAC			StyI	Bertioli et al. 2008
110.7	H1		ttcgcttgacttcctttgcttcttcaccatgtacttctcatttaactttgcaaggtgcacttcggcaaccatgttatcaattgggtcacaccggaatagagagtgattctccggtggatgcttcattgcttcttctaggctaaaactcacaactctcccatctatttcaaaagagtaggtccccgagtaggcatctagcttgaatctagaagttctcaaaaatggtcttccaaggagaatagatgatgctctctcggtttcgcttgatggcatttcaaggacataaaagtcaatcggaaacaccaatccttttatgttcaccaatacgtcttccgcaacacccatcacggttattatgcttttatccgctaggacaaatcttgccgtcgacctttttag…		NBS profiling		NBS5	AP2			HaeIII cut DNA	Leal-Bertioli et al. this manuscript
113.2	Leg346		cagagacaatatatatgcttgtctggcttagtagttagataagtgttggatagggaatcaattaacaattgttgttatttggattaaaattaaagtattatatagagaagataaggagccatggtcttaggataaaggcctgaattcaattgatacacacatccctaaaaactgaatagtgatcaccaaacagagtattcggttccagacactaagaaaatcgtattctttcaaagataacatgaaatttcttgtagatttctagtaacataatatccaaatcttatatcatacaagaaaatgggatgtacatacctcagaccagttacagcatcaaaatacttttcatcagctttccatatttgccaattgatccaaat		Legume anchor	CAPS	AATATGGAAAGCTGATGAAAAG	GGCTTAGTAGTTAGATAAGTG			Taq1	Bertioli et al. 2008; Leal-Bertioli et al. this manuscript
119.4	RN21H01		cggccggggtacagcggagcttccacaagagcgagagagcttcgaagcttattgccgcctccttctcctcaaccatggctgctgctgctgctcctcctcctcctaccgaagttgattccacacagctcgacgttaagctcttcaacagatggagcttcgacgatgtccaggtgactgatatctccctggctgattacattggagtggtgccgtcgaagcatgcgacgtacgttccccacaccgccggtaggtactcggtgaagcgtttcaggaaggcacagtgcccgatcgttgagaggctcactaactccctcatgatgcatggaagaaacaacgggaagaagcttatggctgttaggatcatcaaacacgccatggaaatcattcacttgcttactg…	DQ099107	SSR	EST	gcttccacaagagcgagagag	ggcaccactccaatgtaatcag				Moretzsohn et al., 2005
124.4	Seq4H06		gcacatcctccaccacggnacgccactgagaaggagaatgctgcctctgccgccataactggaacaccactacaatgcaatacggaagcttgctcttttgagtccctcagcagaggcaaagttcaacaacaatccagctcaccaacattgcagaagcaagaagagaaaagagaatctaaggtgaggaacaagggagagagagaaagaaagagagagagaaagagagagaaataaaagtggttttaaagagtgggttgtggtgtgcctctctttgatggtgctgttgagtgttgttgagattttttcatattccataattccattaccttttagctttttttttttttctttttccttttttcttctctagcgaatacagaagagatgatttgcaattgc…		SSR		ccaacattgcagaagcaaga	caaagagaggcacaccacaa				Moretzsohn et al., 2005: Ferguson et. al., 2004
130.4	P18M60-3		tccctcgttttcaacaagttgcactttgttactgactgctaaactgggtggtgttcttgctgtgaaaaatttgagattttttatgccctgtgatgaaatgtagttgatctgagtagttctacagcttctcaatttgaaattcttgagttactcaggactcatc		AFLP		P18	M60			PstI MseI preamps	Leal-Bertioli et al. this manuscript
133.5	Leg186		caaaagagaggcaaggaggtaagtttgcagctgactgtactgaaaatgtgtgtccctaatgtctgcagcttagttgtccctgattttatatctaaactaaaatgtctgtgtgtgatcatttagacctgtgtgaccaatatactttaattgtgttctatgtttgtaattgtggacaatgtactaagcatttttacatacatgtcacctatcacttaatggaaagttatttgttgcaggctctgaattttctga		Legume anchor	size difference	ATGGGAATYCGYGGTGTCACTGTATCT	TAAATGATCACACACAGACATTTTAG				Bertioli et al. 2008
137.9	Leg11MGm		ggtgaatccaatacgtcgctaaaggttctttctcttcttcctccctccctccctctctctctctctctctctaatatgcaattatgttcattcttaaatggcttgcgcagatgtgaaatcgattctaaacgacgacgttttgttcgatgaggcggcgtcagaggcattccccgtttacaacaaaatcccacttgatttgcctcgcattgcccaaccggaagtggtgacgtaagtccaatcctaatcttagggttttccttttttcttttattattatgaatcttctttcactgngaatctattgatcatttaaccctcacttgagagttgagaggtgcatgcaggtacttgttacttccttcagtgagcttgaagggaatgcgtttcttgacccaggac…		Legume anchor	size difference	GGTGAATCCAATACGTCGCT	GGAATGCCTCTGACGCC				Bertioli et al. 2008
139.5	TC3H07		gatcaatatattcacagtgaaagaagattcataataataaaagaaaaaaggaaaaccctaggattaggattggacttacgtcaccacttcggttgggcaatgggaggcaaatcaagtgggatttgttgtaaacggggaatgcctctgacgccgcctcatcgaacaaaacgtcgtcgtttagaatcgatttcacatctgcgcaagccatttaagaatgaacataattgaatatgagagagagagagagagagagagagagagagagagagagaggaagaagacaaagaacctttagcgacgtattggatttcaccagggggagaattgagaaggaaccatttggctatttccaccttctgcttgtcactaagctctgattcttcttcttcatccgccatt…	DQ099193	SSR		caatgggaggcaaatcaagt	gccaaatggttccttctcaa				Moretzsohn et al., 2005
140.8	AC2H11		gatcctttacttgtgcagttgtgctattcgaaaatactctctctctctctctctctctctctctctctctctcacacacacacacacacacacacacacacacacattgcttcacagtattacacatgagtcatgctaaaatggcaccatgagttttgctcttgagaacactgctgcaagttaagttttgagagtcgaagtttgtatttttgcaatgagggcgtggagggttcatccaccacatggcgttttgaagtgggttttagttcggatgagtttttgtttcattgtattcaaagttggaccaccctcccaatggcggttgaaagatgccacaactgttcattctccatgtccttcatgtgaagaatgcttttgctctctgcctgagtatccctt…	DQ099132	SSR		tcctttacttgtgcagttgtgc	aaaacgccatgtggtggat				Moretzsohn et al., 2005
140.8	TC5A06		aatcaagggagtttggctaacattctatttaaactagtttttgacaagctgggcctagagaaaaatgatataaaagcatattggacacctcttcggtttgggagacactcttattcgacctctaggattcatctctctctctctctctctctctctctctctctctctctctctctctctctctctaccacctttggtaaggatacaaaagcaagaaccctaagcatagactatattgtggtggatgtggcgtctgcttacaatgccttgataggtcagacaatattaaattgacttgcggtagtagtctcaacttcccattgctgcatgaagttctctacttctgagggaatagccactgtaaggaaagatcagaaattggtaagaaggtgttataac…	DQ099203	SSR		tcggtttgggagacactctt	ttgtaagcagacgccacatc				Moretzsohn et al., 2005
144	Leg081		tgcaaggatttttggtctgagctctttaagaagcaaatagacaacttgaaaacaaaccatagagtgagttcagattggagctgtattcatttggtggtgtgtttgttatatggttttagattggaatggatggtcatggtattcgtttgctacttgctgcagggtacctttgtattgcaagataataagttcccctggcttgagcggatatcgattgatccatcaactgataaagttaattcagccgaggacgattctttgactacagctgaaaacaaggcggcaagcacaataagcatgcatctttattacccatgtggcatcattagaggagctctttccactttgggaattcc		Legume anchor	dCAPS	CATGGGTAATAAAGATGCATGCTTATTGTGCCTGC	GTTTTAGATTGGAATGGATGGTCATG			PstI	Bertioli et al. 2008
153.8	LegExportin		gtttcaagtgttaatcttncctgctttctttgtatctatattcttttataggtatctgaattttctccatccacttcaagtgctatgggtcttncaagggaatttccatgagcaatgtaggaggtcacttgagctagactacttgaaggtctttctaatatatttagtctcttttctgcaaatcacttgaagtttctctaattcatcntagtcatctttattttctttagcattaatgtagtatttcttttntttacctggctcatgtttattttagatattctaccgttggacacaagaagctgcttcaagtgtcacaaacaagattgtgaatctgactatgtgtc		Intron marker							Bertioli et al. 2008
161	Leg203		ttgtttctatctatagtgtgatagatagagaacagcatcaacaaacaactccacatcagtatagatgtgtcagaatatttttttccttgggaaaaaaagaaatagtatgtaaagtaactcatcaagtcaacctcagtaaaagctaatacaccgagtccggtagctgcagcaatcccaagagtaacagccaaaccatcagagctctcctgcagtaaacttccatcaattagttttaaatggaaaatatgttatgaacatcaaattcttgtatttccatatcataattttgtcctccaatccaatga		Legume anchor	CAPS	AAACTAATTGATGGAAGTTTACTGCAGG	ACTCCACATCAGTATAGATGTGTCAG			StyI	Bertioli et al. 2008
167.5	Leg074		tcatatcagatctcaatattgcagaagtagaggctgcatctgtcatacaaacacataagaactcacactttgctatgcaggtttatatttcttcctcgattcaaagccaaagaacctttgcttattttacgtaattatgatctgttatatttatcaagtcaattactgcatatgcctaaataattattgtgtatttcttcaatatactaacctattataatgtctagaggtgaatcgaacttcattgatcgcatttattattctttcaacagggatgggaagtcttattggaagcaatgaaaaaggcaaggagattaaataaccatgtattctccatgcttaaagcacgctgtccgcttgaagaaaagacagcctgcgctattaagcaaa		Legume anchor	dCAPS	CGTAATTATGATCTGTTATATTTATYAAGTCAAGT	CAAGCGGACAGCGTGCTTTAAGC			RsaI	Bertioli et al. 2008
180.5	Leg356		gcagctgagtctttggccttcttgacactgggcattggctctccaacacattcatctgtccatcctctatcagtagtattgacgcgcaccgcaaatgtgaaacgcttcgcatgtgctggaccgccctcattcacacatctgcatgttttaagtgaaaaaagttatgctattatcaaagttccagagttggctaacacaaaaatacacaagtaactaacataccgatagaatggcataggccaatttcttcgcaaacaaatatcgtttaatgtttgtctggtaaatgtttggtttccattctttttcccatttcatcatcttctgatc		Legume anchor	size difference	GCCCTTGCTGCTTTGAAAGAGAAGG	TCAAAGTTCCAGAGTTGGCT			195+178	Bertioli et al. 2008
194.4	Leg12MGM		aaaggtcagggcatggcagaagaccctcgaaaggattatgttcaagtatgtggaactctgtgtagacatgcgcaagggacggtttgcaaaggacgggctcattcagtaccgtatcatatgccagcaagtgaatgttagctccctggaggaggttatcaagcacttcatgcacctatccactgaaaaagctgaacaagcccgtagccaggcacaggcattggaagaagctcttgatgtcgatgatttagaggctgataaaaggccagaggacttgatgctgagctatgtcagtggggagaaaggaaaggacagatctgatcgggagcttgttaccccttgggttaaatttctttgggaaacttacaggacagtgcttggaa		Legume anchor	CAPS	GGCATGGCAGAAGACCCTC	CTCAGCATCAAGTCCTCTGGC			TaqI	Bertioli et al. 2008
	Ar7
0	Leg176		tactggggaggtgttctcattgggcatattcaaaccctgatatgatcgctttgctaaaaactctgcccctgatctagcaccactatggactagagaattacaattatcacgcaattgcagcgccttctcagtcgaattaactaaagcaagagcctctctttctctttcttcctcaacatgttctagtgaaataacattggatggttaggggaaaaaaaatgagcatgtagggtctagtctgaaaattacttttctaacttaccaacataatgcaaacaaaaaaaagagaataagaaaaatgaaaaaacccataaaacttctacattttttctctcctcattggaagtagaaaacatgagccactttaccagcttggagttttaaattataagcaaattt…		Legume anchor	CAPS	AGACTAATGTCTTGTTTGAAAATTTGC	TGTTTGTTMTTCTCATCCTCRTAYCC			Ksp632I	Bertioli et al. 2008
21.4	TC6G09		gatcagcaaagaccaaaacttgctcagtgattcactctctttacattatttcagctttcgtttaatcatcaaaattgatttttttgtttggaggttgcatgcatcatagtcagagaacaatgaaccactgagtcttcctatgtactactctctctctctctctctctctctctctctctctctcatgaatcatgattgagagctttcaaatacgttcaatgatc	DQ099205	SSR		ggaggttgcatgcatcatagt	tcattgaacgtatttgaaagctc				Moretzsohn et al., 2005
36.5	TC1D01_2				SSR		tgccaatctcctcttcaacc	tcaggcaagggttcctactg			Secondary band, uncertain sequence	Moretzsohn et al., 2005
42.5	Leg24MGm		ctcagattgtcctccgtgatctccattccgatacctcgccgccagtgccttgtaactatctctcctccaaaatcgcctatttaatgaaattacagactatttgtgatttatgatttatgacataccatcattataaaggggtttgtataattatgtaatgatatcttctacctctatatatgagactttttgaagcagtgagtgtgaagttgaatatttttgcaaatgtggcaatagatagtttggattgatagtgtatcaaaattttttcaagccagttttgttgatattatttaataatgcgtattttgattaaagtagcaatggttttgttttgggaagctgttatagtttagtttagcaattgcattcatgtttgttgttgttttgctttcatta…		Legume anchor	CAPS	TTCCGATACCTCGCCGCC	CCCACTCCTTAAGTTCCTCC			MluI or BstUI	Bertioli et al. 2008
49.2	RN22G07		aaaacttcaagaccttaatttccncatcttcaacaacacaaccatcgtccaaagttcctttgaacctctttgatgacacaaacctagacctaaaacttgtctcatcatcttcaatttcattaccctcaaataacaacaacaattaccaaagtgtgtgcactcttgacaaagtgaaatcagcactagagagggcagagaaggagccaatactaagaaaaagaacatcattcttgaaatcggtatcatcaccatcatcgtactcgtcatcctcatcctcaattcgggagatgcaagaggaagagagtgatgataacaagatgatgatgatgatgatgggatcatcatcgacgctgtcatcaccaattgctgcagggtgccctggatgcttgtcttatgttt…	DQ099110	SSR	EST	tactcgtcatcctcatcctcaa	ggacactttggattgttcttca				Moretzsohn et al., 2005
52.1	TC4G10		gatcagaacaacatcatcgaccaaataaaggggaatactagagaatgcaaagccaaaaaaagaaaaaggaaaaaaaaatacttgatgttgaaaaagaaacaaaagtaaaccccaggaagaaaaaatgaagagaaaaaggagctgaataggtagtattggtacccgtaaaattataagtgttgttgtgttcggtcatgtttgtccagaaaccagaatgtggaggttgtttcatcccactatctcagtctgaagcgctgcattacgaatttatcgcatgcttgagagagagagagagagagagagagagagagagagagagaagagcgtgagagagagaagagtgagagagtgacggagtgcgtgtgtgtgtacactagcatgaagggtgagcactcgagg…	DQ099195	SSR		ttcggtcatgtttgtccaga	ctcgagtgctcacccttcat				Moretzsohn et al., 2005
56	TC3G01_2				SSR		gacggtaatcgtgccctaaa	tgcagtagtggcagcagaac			Secondary band, co-dominant, uncertain sequence	Moretzsohn et al., 2005
57.7	TC9H08		gatccaagtaggttggtcaaaatggcagagtgtatttggtttcatatgtgacaaaaaaatacctttaaaacttaaaggtaaactctgtcgcactactatcataccgactatggtttatggtatagagtgttggacggccaaaggggaccataaacataagttaagtgtggcagagatgaaaatattgagatggatgagtggtcatacgcgattagatggaataaggaacgaagatataagagagagagagagagagagagagagagagagagagagagagttagagtagcacctatggtggaaaagatggtagaatcgcgtctcaggtggtttcgacatgtgagaagaagatcgatagagcatccaatcaggagggtggatgagatggaagatggacaa…	DQ099153	SSR		gccaaaggggaccataaac	tccatcttccatctcatccac				Moretzsohn et al., 2005
60.3	PM204		acggttttggcctaaaattgggccaacggactaaatcgagtgaaccaggcccacgtgggcctaaacccaacctatatatgcctccttcaaaggccatttcatcacattataacacattgagagagagagagagagagagagagagagagagagagagagtgcaactgagatgagaagagagtgtggtgaagaaccaaaaccctaacccctttttgatcttcaaagctctataactttctcttcgaaactctgattgctgcactgtttgtggccacgcacccccccatctcatccttttcaattgtatcaaaaatattttgata	AY237780	SSR		TGGGCCTAAACCCAACCTAT	CCACAAACAGTGCAGCAATC				He et. al. 2003
65.5	PM225		acggcgactccctcgcgacggcgcagcagctcccttcggttctctctctctctctctttctcagacgcatcactctctctctcccctcggttctctccctgcgctggtggtgtggtcagccccctctttccccttatcttcttcatttacatcgcaactctcttctctcttttctcctaattccatttcccttttctttttctttcttttggtttttcttttgaacctatgttgggtattgctgggtattggggaaagggagtgtggcggtggaaggttaggttagaaggggttagagttttgtgtggt	AY237788	SSR		CTCTCTCCCCTCGGTTCTCT	TTCCCCAATACCCAGCAATA				He et. al. 2003
66.4	PM243		acctttgttgcgccgttttctccatctcctcttctttccctccatcgcttctctcctctctctgttccttcttctccctctggtcagctccccttctctttctctctctctctctctcttcaattcttcatttcaatgtcttttcttgtattgctttcttcatttccattgttatgcttcttcccatatagatatagtttacttcagttcacgaaacactgaatgtgaatctgattaggtttccacattttttcctcctaagtctctaccttatccgcactttcataatcgtgtattattagcactaatttttgtctttttctttgttcctcagtcatgtgatgtgcaaaaaatgtatcttta	AY237792	SSR		TCTCCTCTTCTTTCCCTCCA	TGGGAAGAAGCATAACAATGG				He et. al. 2003
77.7	Leg149		ctttttatgcttattttgcagtgtgattgaaagatattcagatgttaatgacttaaatgttgtatatcatttcctatggaaaaaataaaataaaagaaagactgtcaaaaataataataaataaaataaaataaagggctagcctagtgaaaaaaaggtgccatcttaatggtctttcacttctttggaatgtatttgctgatgacatcgtggttgcttactactaagccacaaaggttccaaggtttaagaaagtataagcaacctaaccagttaatttcagggcattgtttaaggttcttgctttttcgattgatgataactgtcaatcagatttgatccattttaactggctttcttgttaagcctcataatgggttaaattcatttatctcgcat…		Legume anchor	CAPS	TGCTGATGACATCGTGGTTG	GCTGAACCATTTCAAGTATAAACAGG			AseI/VspI/AsnI	Bertioli et al. 2008
88.8	Leg055		catgcacttccatctggttggttgccattcctccaatatgcatgcttttctgcaatgtcttaaaacacaatttcttttatgcatgatgcttgtgttgtgctaaaattttgcttgtttgatactcatggataattaagatcatttgcataataaacaatcttggctaatgttatcgtttcctgattgttacaggtgagggagcaccatatggagtggatataagcactggtggaattgctaactcatttactaactttgtctgggagcctgcaattgtcaaggtatctgcctgactttgtactcttattttaatgtttgatgtcagtgttgtgtaatctaatcaacaattttgcagattaatgctataaatgctgctacagaagccgcatgcttaatact…		Legume anchor							Bertioli et al. 2008
97.1	Leg299		actttgtttaaggagcaccaaatgcagcctcctcaaactcgggaacctatcacatttttcaccgtccaacatatatcatccaatcacataatcgcagtaaaaccaacgaaaaacatttgcttcaaatttcaaaaactatatcccctcctcatctacttccctttacaaatcaaatggcagattatcaaagttaaggaaggtgcagga		Legume anchor							Bertioli et al. 2008
109.9	Leg228		tcaacctgacttggcagtttcaatcaggttaaggcaaacggacaataattcatcatttacctgccaatgacgaagaaagcaaccattatcagtaatccaaccaaccacaatccatgactgggacagagaaactgaacttctgagccgtgtaacaaacatgcagggacaaggacattccattttctaaaggaggtattttttaaaagaacaagcaaataatatttggcttaacagaggtggaggatttgtgtgaattttgcctggttagttattccaaattaggatatagtttgt		Legume anchor	CAPS	ATTTTTACTTAATTGATATTTGTTCTG	TGAAAGATGATACAATGCAATTGC			RsaI	Bertioli et al. 2008
123.2	Leg196		ccgcatgttccaagcatagaatcctcaaattctgccgcaaaggtcagctcaaagtgtcatttcttattgtgaaaacttcataagctttttgctttggatggaactacttgggtagaatgttttaagctaaataattgtatttgtttatgtaggttaagaaagaagagaacatatatctcggaccacacggagcccctccttcacaatcaaaacaacaagagacaaatccaccaaaccgaaaacagaagctcaagcaaaaactgaaag		Legume anchor	CAPS	TCCAAGCATAGAATCCTCAAATTCTG	ATTGTGAAGGAGGGGCTCCGTG			ApoI=XapI	Bertioli et al. 2008
133.1	RN13D04		ccggggacactccgaggtagaatcgcaagctcaacgttgttgcctctctcaaacacaaactaaaatccttcttcttcttcttctctctctctctctctctaagatggggttatggcatgtaatggtgttggcgctaattatggcgttttggaacctaaagggttcagaagggatccgattcgttatagacagggaagagtgcttctcccatgatgtcaaatacgagggtgacaccgttcatgtttccttcgttgttattaaggctgattctccctggcattacggtaacgacggtgttgatctcgtgataaagggaccttctggtgaacaaattcatgattaccgtgacaagatcagtgaaaagtttgagtttgtggctcacaaatcaggtgtccacaa…	DQ099084	SSR	EST	ccgaggtagaatcgcaagc	gtaatgccagggagaatcagc				Moretzsohn et al., 2005
142.6	AHBGSI1002D05		gcccgggcaggtaccattactgcttctggcgatctgattcctctctcctacattgctgcattgctaactggccgtcgttttacataagccctcgtatcctcaggagagtcccttgatgcaaacgaagctttccatttagcagggctgcattctgggttctttgagctgaaacccaaagaaggacttgccctcgtaaatggcactgccgtggggtctagtgtagcttctgtggtgctctttgaggcaaacatcttagctttattgtctgaaattttgtcagcagttttcaccgaagttatgcaggggaatccagaatttacacatcatttgatacataagctgaagt	EL966766	SNP	EST	CCATTACTGCTTCTGGCGATC	AAATTCTGGATTCCCCTGCA	gactgactgactgacACTAGACCCCACGGC	A/G		Leal-Bertioli et al. submitted
170.7	AHBGSI1001A06		gcccgggcaggtacttgacctcctagactgttagaagaaagtctaaaaaaatttaatttagtgaagttgttaaacacatctgggatgtgaccactgaaagtattatcactaagatctaagtaggtgagatgtttgaggtttgaaagcaaagatggaatctcaccatgaagtctatttcctgaaaggtccaaatgagttagttgagtgaggttccacaaagacacaggatttaatccatcaaattggcaatactctagccttagttggttaagagacttcaggtggcctatggaatcaggtatttctcctgagaaagctgtgttagagagatccaagatcgttagaggactgctccaattggactctggaagttcacctttcagctcttcattgtcattc…	EL966965	SNP	EST	TCTGGGATGTGACCACTGA	TCATCCTCTTTGTTGATCCTG	gactgactgactgactgactTAAATGAGTTAGTTGAGTGA	A/G		Leal-Bertioli et al. submitted
	Ar8
0	gi-716		ataacaaaggcaactgaccaacactttccaacatacaaaacaacgacttaaaacaattacatgatgacaagaacaacacatgcaatgcaacaatattaacaatcataatagtagaccaaattaaaccacactctagaagaaattcttagctagatacttcatcataaataagatttagcatctaacaaaaaatttctcatacaatatatatatatccgaagaaattaaatttttgtatgtttctagagaacgtttaatatatacttcagaaacattcacaatcatctatttttatttatttcactcatcttaaaataagtttcattttttatttctttggatacactaaacaattgatatatcaaaaacacaatatatgtatattatgtcaagatatgt…		SSR	EST	agtagaccaaattaaaccacact	tagatgattgtgaatgtttctg				Moretzsohn et al., 2005
4.1	Leg033		ttgcgactgcgaaacagacttggagttgattggtggtgcttccatgaccgtgatatagcccctgatggagaaactctggaggaagctaatgcanacttggatgaagtggttgcccttgccaaagagcttcagatgcagagtaataaaaaagttctatggggaactgctcaattgtttatgcaccctcgttacatgcatggtgctgctactagctctgagttaggtgtatatgcatatgctgctgcacaagtgaagaaagccttggaggtcacacattatttggggggagaaaattatgttttctggggtggccgtgagggttatcaatccctattgaacacggatatggaacgagaacttgatcatttggctaggttctttgaagctgctgttgcatat…		Legume anchor	dCAPS	GTATGGACTTATTGGGGAATTCAAACTCAACATC	CTCTGGTATCTCTTCCGAACAAG			TaqI	Bertioli et al. 2008
5.7	TC9F04		gatcatttactggacatgggatttcggaaagacattgagaagataattgcagcagtacctaaacaacgacaaacactcatgttttctgccactattccggatgaggtatctctctctctctctctctctctctctctctctctctctctctctcttattttttgtttagggttctgtgttgtgctttagaatttagataaaataggagtataggacaaccaggctcattctgatatggttattgttttgaaggtgcgtcaagtctgtcatattgctttgagaagggatc	DQ099151	SSR		cctaaacaacgacaaacactca	aagcacaacacagaaccctaaa				Moretzsohn et al., 2005
6.3	Ah-558		aattaaccgggttgcattcatcacctgtgacaccatcaatcaaagggttgatttccttcttcatccaacccaacatgtgatcaaacgaacggttttccataaccaaaacaacaatggtcttaataggttgttgttgttgttgttgttgttgtgctgttgcaaaaacagaacttgttgggttaaggaacacacttgacacagtgggaaagagcaaaacaatgaaggaaacaaggtttggtggtgatgatttgggttttgataacccccatcgttaaacaccaaatttgggattccttttgccaaatgggttatcctaaaaatgcaaattggaatt		SSR		TGTGACACCATCAATCAAAGGG	CAAAACCCAAATCATCACCACC				Moretzsohn et. al., 2004
6.3	TC4H02_2				SSR		accgcaaactcatccatctc	gatagcgtcagaggcagagg			Secondary band, uncertain sequence	Moretzsohn et al., 2005
8.2	RM15C11		gntttttttttttttntnnnntnttttttgcaaagaatttattcattaaataacatagagagtacaaagggcatatatgagttgagatcattacacaataacaaaggtgtgttacaaatgactaagttcaaagaaaaaagaatgaagcctcaaaaaataggagcttggtataaaaaacaaccttaaaggttgtcatggcagaacctgaataacttgctgccatggaccaaagcccctcaaagacaaaggcttcatcacataactgaactttgtgcaaaagcaaccacaccaaaatgatataacagcacttcagaaagcaacatgccccttggactaaaagggagaaccaaattttcacatcaagaacttgaaaggttcaagtatgtgagataatttggt…	EH044828	SSR	EST	ggactgaacatccggcac	ggaccaaatgactgctctctct				Proite et al., 2007
11.8	TC1E05		gatctattaccacatttttttaaaaaaaataacaaccagtaaataatttattcagtatttggctctaactatgtttcctgaaatttccagacttctctatcccaatccaagcaaataatttatttaaaggtgcaagacacaacgacgttaacatttacatatgacacccatgttataaaaatattttatgcagaaattcttcatccaaaagggtacactagagcgatggatatcccagtatacataacacctatcttggccatatttgaagcaatgtagatttataatccctcactagggctagacatctagagcatgaaacctagagattgtcgaagtgtacataaaacctcatttttgaaaagaaaaatcaagacaaagagaagactaatacaagaa…	DQ099221	SSR		gaaggataagcaatcgtcca	ggatgggattgaacatttgg				Moretzsohn et al., 2005
18.5	P25M46-7		catgttatcctttcttgctgcaagggcttctaggactgagaatcaagatgctattgatgctgcaattgttggtatgcttgctgatccaaaggaggtaaatatattcccaaattgatgttttcaatataaaaatatatgttgaatttact		AFLP		P25	M46			PstI MseI preamps	Leal-Bertioli et al. this manuscript
23.8	Ad21E		aatgcattatagtaaggagttgtcgatggata		NBS profiling		NBS5	Mse-C			PstI MseI preamps	Leal-Bertioli et al. this manuscript
28.2	Ad25A		atgcctcgtagtaaggagttgttgc		NBS profiling		NBS5	Mse-GCT			PstI MseI preamps	Leal-Bertioli et al. this manuscript
29.3	P21M36-7		ctgtggtggggtctgcacggccagcggaaaggggttgctatggcgcgatttgacgttgctacggagcacaagcgggacgaggagatgctttggcggcatcgacgggaggctaggcggcatcgacagaaggttgggcggtgtcggaacggatggtggggaggtgcagcagcgctggggtgagtctacggcggcgagcaagttgccgtggaccggatatcgcaaacggagaatgagaggatcgcaaatggagaatggtaggttagcgtgatattaggagtaatcggaccaattgtaatttgg		AFLP		P21	M36			PstI MseI preamps	Leal-Bertioli et al. this manuscript
29.4	P16M48-3		tacttggcttctgcctgaaacacattgaattgcattgcattgttactcaggaataaataaaaatcccacaaaaagaa		AFLP		P16	M48			PstI MseI preamps	Leal-Bertioli et al. this manuscript
42.3	Leg002		taatacccttcatcatatctagatggtaatgatttgtatgttaatataatattatttgcatttgcaaatagtttgatccatattgtcgaccccattttattgttatctttatgaagtgcttttgctatttacctgagcaagtctcttcccagcttcatcttctgagacatagcctttggttatgtacttttggaatggagggaatagagttctgaacaatggaatgtgctctctgaacaagcctgttgtagcaatgcaaccagggtacagggaagcgaatgtgattccggtttcctcgtggtatcttcggtggaactcttgcattgttagcatgttgcatactttgctgtccttgtatgccttggcccatcgaagtctccaccatctatcatggccgag…		Legume anchor							Bertioli et al. 2008
46	P16M48-7		ccgctggcacgtcacttcactgactagtcagcttctcactctatagctgctcttttaaaatatctgatcttgaggaatgaaaatatgatcatcattaattcttgaggttttcttattttcttttttcaatttcctgttcacagctttctaacttgatcaaggacatggcgggtgttactcaggactca		AFLP		P16	M48			PstI MseI preamps	Leal-Bertioli et al. this manuscript
51.8	gi-7295_2				SSR	EST	gttctcgccccacagattt	caacaaagcagacaaagcagac			Secondary band, uncertain sequence	Moretzsohn et al., 2005
58.9	RN1A09		tttttttttttttttttttttttttttgctaatctaagtttatttataattgatttctaaacatttttgttaatttataactctttatctacctctctctagcattgcgtttgatgagaaaatctccattagaaagaaatttaacaatacaagagaataaccatttgtacaaagtaacagtatatgacatggccaaatggccacacccgctaggaaatggttccaaattacacaataatagggggaaattatatatatatatatatatattatggttcaaaattcaaaataaatggcattatttatgggaaggagctgaatgaataaaatgatccacccttgtcttaatctcatcaggatttgcacctacaattttatcaactgcagttcctccattca…	DQ099042	SSR	EST	acacccgctaggaaatggtt	gtgctgctgaatggaggaact				Moretzsohn et al., 2005
60.5	PM188		atttgggcttcactgcttttgatttgaattttctcacctgtgaattttgcattggaaaggagagagagagagagatggtgttgggtttgtcctctcagaagtcgcaatgatcttgtcttggctcta	AY237777	SSR		GGGCTTCACTGCTTTTGATT	TGCGACTTCTGAGAGGACAA				He et. al. 2003
61	TC6H03		gatcacaatcagagctccaacaaaaaataaaaagctttaattttgtaaaaatagagagagagagagagagagagagagagagagagagagagagacctttcttgtccagcggtgtcccaaatctgggccttgacgaccttggaatcaatattcaaggtcttagtagcgaactcaacacctatggtggactttgactccaagttgaactcgttcctggtgaacctggaaaggagattagacttgccaacacccgaatcgccgatc	DQ099227	SSR		tcacaatcagagctccaacaa	caggttcaccaggaacgagt				Moretzsohn et al., 2005
61.6	TC9F10		gatcacaatcacagctccaacaaaaaataaaaagctttaattttgtaaaatagagagagagagagagagagagagagagagagagagagagagagagagagagagagagagagacctttcttgtccagcggtgtcccaaatctgggccttgacgaccttggaatcaatattcaaggtcttagtagcgaactcaacacctatggtggactttgactccaagttgaactcgttcctggtgaacctggaaaggagattagacttgccaacacccgaatcgccgatc	DQ099152	SSR		atcacaatcacagctccaacaa	ggcaagtctaatctcctttcca				Moretzsohn et al., 2005
67.6	RN2H11		ctctatcatgcaacacattataccattgataacagtttcaactacttttcaagcaccaaaaatgtgtcgtggagttatggctgttgcatccaccactgttggagtgatggaggtgctgaaggatcaaggctattgcaggtggaacaccactatgaaatcagtagcccaaggtgccaagaatcatgtcaagtcatcacaacacaaggctgctaataatagcaacaacaacaacatgtctcaccaatcttcttcttcttccatgattgctaataataacaagttaagagatgagattgatgagattgaacacatgaagaaggctgaggagtctcttagaaccgtcatgtatttgagcacgtggggtcctaacagttagttttaaaggttgaaactatatat…	DQ099058	SSR	EST	agtagcccaaggtgccaag	gtgctcaaatacatgacggttc				Moretzsohn et al., 2005
74.8	P21M68-4		tctccgccttcgttcgctccgctccgccagaataacaaccgtctgatcagggacgggtcttttctggtgtgaattcggtgagatgtcatcgtcaacaacggattgatcgctgctcgtgttggtagtaagaagattcagaccagtctgaaagaatgaatgaaaattgagaaggttgggatgcgtaattcagaagtaaagacacggtattggtatgcatgatacttacgtttactttggaatccaagatatcaaaattcatggtgttgtggtggtggtgatgaagaagaagggcaaaagcaaaagcagaagcaaaaaaaaagtcctggtcatcaatgagaggtctcttgtcatggtggtggaagg		AFLP		P21	M68			PstI MseI preamps	Leal-Bertioli et al. this manuscript
91.1	Leg17MGm		tatgggagctccagaagagcatccatgctggcaaaggttggaacttccgaagattatacatctgcccttaattggaaagtttactcttttaactgattagtgcttctttttgttctgcatttgaatggtttttgcagcaaagattgacgttcatgttgatttttctcacaagctttgcgcttctttgatgctccctacccttaggtttgtttctgatcaaattattaattttgtatacaatttatgaaagcggttttatttgaaaaccctttttttctttacctgataggagttctgacagtcctctttcgttggttattgggaggtaagaatttcattcagtatgctttctgtgttataaagatgataacatttgagttatgcatcggatttagtata…		Legume anchor							Bertioli et al. 2008
102.3	P18M45-26		tcatcgccctgcatttactcaggggactca		AFLP		P18	M45			PstI MseI preamps	Leal-Bertioli et al. this manuscript
110.7	RM5G08		agtgccttaacatcatcatatatatacatatagtttacaattacatggtgaatttccccactttggttttttagccaacatagtccatgatagccccatgtccccctttgttgcatgtttaggaaatgtaggaagatatcaaggaccaggaacaagagcaaagagagagagaggaaaagagaaaaatcaagaggatatgttctatgtaatttgtgttttagccttttaggggtgtgtcagtctcttatatatgttgtctttgcagattcggttgtaatatttggtcatgtttcttttaagttaaatcgtcattaatttaatttatttttcgcaaaaaaaaaaaaaaaaaaaaaaaaaaaaaaa	EH045717	SSR	EST	atagtccatgatagccccatgt	ttacaaccgaatctgcaaagac				Proite et al., 2007
123.4	Ad14C	As14B codominant	tggatgatgtgtggtggggcattgtggaatcaaaggggactcaggagtatgattggtcagcatatagagacttgtttcaacttgttcaacattgcatgctcaagttacaggccataatgtcatttcaccagtgtggtggcaatgtgggagattccgtttccatcccaatccctaaatgggtccttgaaatcggagtatcagaccctgatatcttctacaccaaccccaatggcataaggaacaaggaatgtttgtccattggagttgacaataggcctttattccatggcagagctgctattgaggttgaccatgttcataatttgtgttttcttactcatattctttctatttgtcgctaactttggagaacatgagttactca		AFLP		NBS5	Mse-CTC			PstI MseI preamps: Co-dominant marker made from two bands	Leal-Bertioli et al. this manuscript
147.9	P25M46-8		ttatgaccttctgaattgtcatacaataccttcatatagctggaatttactcaggactcatca		AFLP		P25	M46			PstI MseI preamps	Leal-Bertioli et al. this manuscript
160.8	Ad9A	As9B codominant	tgagtcctgagtaacttcattatatgatctgcgtcagctgtaacaagaacatgcttatctcttgtggtcactgtgattctgctacttgccccaaaccatgtatgtccccacataaatcttccacttggtctgaatcatttacatcatcaagaacaagaagcagagtctcngtgacaacaagagataagcatgttcttgttacagctgacgcagatcatataatgaagttactcaggactca		NBS profiling		P2-12	Mse-CT			RGA: PstI MseI preamps: codominant marker made from two bands	Leal-Bertioli et al. this manuscript
163.2	As1A				NBS profiling		missing data	missing data			NO SEQ: PstI MseI preamps	Leal-Bertioli et al. this manuscript
167	Ad24C		gagtaacttcaagcacaattcaaaggagaattacgaaaccatgctatttcattgaataaatgtgggaaaaggtgaataaatacctcaaaataagcacaaaataaaccacgaaatcggggtttatcactcatcaaggtggtttgtgcttgtactcatcttggaacttccaccaatgcttggacttccaataagctccatcattcaagatcaatatctccaagctttgatggatttcttcacaaaccatgggctccaaatgttgatcctcatcttgcaatccgggacccacactttattttcacacccatctccaagttgattattattagtccatgtgggtggtgagcaaagtgaattctcaaagaaatgaccacacatcatcc		NBS profiling		NBS5	Mse-CTT			PstI MseI preamps	Leal-Bertioli et al. this manuscript
171.1	RN22A12		agttattattggtaggtagcaaagaagaaaaaaggggccatccaggtcggtgcgcgcggtaaagaaagttccaatggaagaagtaaaagactgctgctccagcaataccaccgccacgagaagcagaggaagaagaagcagcagcactggcagctcttcagagaaacgcaaacagcagcagcagcagcagcaacaacaacaacaagaagagaagccgtacagaggaataaggatgaggaagtgggggaagtgggtggcggagattagagaaccaaacaagaggtcaaggatatggctgggttcatacacaacaccggtggccgccgcacgcgcctacgacaccgccgtgttctacctgagagggccatctgcgcgcctcaacttccctgagttgttgct…	DQ099108	SSR	EST	cacgagaagcagaggaagaaga	gcagcaacaactcagggaagt				Moretzsohn et al., 2005
171.1	Leg070		ttttggaatggctgagaaggagatggagtacagggtcgacttattcaacaagtagggatttcgatttcaatttaaattcctctaatctttttatttttcgattatcttttaacgcttccattcgaaaagaaaagaattttggtaatctgttttggtggttttgtgattcaggatgacccaaacttgtttcaacaagtgtgttgataataggtatggaaattcccttttccctttattctagttttgcatagattttagtgtcatttttgttttcttgggtgctgattttcatggttgagataatggtggaattcaggtacaaggagtctgagctaaaatatgggtggaaa		Legume anchor	dCAPS	GTACAGGGTCGACTTATTCAACAAGTAGGG	CATCCTGAATCACAAAACCACCAAAACAGATTACCAGA			EcoRI	Bertioli et al. 2008
173.5	Leg305		aacccgagggtccggtggaccggcaagtgctggtacgtccacaacctcctcaagtacgagttcgacctccaattcgacattcccgtcacttacccttccaccgcccccgagctcgagcttcctcaattggacggcaagacacagaaggtgttctttcttttctctcttaattattttaattcttttgggaatttagggatttgtgtttatttatttatttatttatttatttatttttcttgcagatgtatagaggtggaaagatttgcttgactgtgcacttcaagcctctttgggccaaa		Legume anchor	size difference	AGAAGGTGTTCTTTCTTTTCTCTC	TTTGGCCCARAGWGGCTTGAA				Bertioli et al. 2008
176.9	Leg30MGm		agaaagatactggacttgtggtggaccctgaaaaggaagttacagttacatgtgggtgcactgaagcaattgctgcaactatattaggattgataaaccctggcgatgaggttattgtgtttgctcccttttatgattcttatgaagctactttatccatggctggtgcaaatataaaatgcatcactttgcgccctccggaatttgctgtcccaatcgaagaattgaagtcagctgtgtcgaagaatactcgtgccattatgataaatactcctcacaatcctaccggaaagatgttcacccgagaggaactcgattccattgcatctctttgcattgagaatgatgttcttgtttttagtgatgaagtctatgataagttggcattcgatatggagc…		Legume anchor							Bertioli et al. 2008
176.9	Leg654	TC3B04	cttggtgttgtcaactcttcgaagaagaagtcactgcggcgcggcggagaatggaacacgccgacgttttccttggcttacacgacttcctcgagcggatgcgccaaccctccgccgccgatttcgtcaaagccatcaagagtctctctctctctctctctctctctctctctctctctctctctctctatgattcctttctatctagttaatttattgttattgttaaacctaattggtgctttaatcagaaactagcttagcttagcttagcagtaggtctaaatt		Legume anchor		gaagaagaagtcactgcggc	aagctagtttctgattaaagcacca			size polymorphic	Moretzsohn et al., 2005
178.7	TC7A02		gatcaggtgcattgttcgaaaacgacactatgaaactgcaatcaatggaactctctctctcttaactcttaaaatcatagtaagtaattaatttagacctactgctaagctaagctaagctactttctgattaaagcaccaattaggtttaataataacaataaattaactagatagaaaggaatcntacngagagagagagagagagagagagagagagagagagagacctctngatggcttgacgaaatcggcggcggagggttggcgcatccgctcgaggaagtcgtgtaagccaaggaaaacgtcggcgtgttccattctccgccgcgccgcagtgacttattcttcgaagagttgacaacgccaagacggagaaactgctccttcttgatgcga…	DQ099140	SSR		cgaaaacgacactatgaaactgc	ccttggcttacacgacttcct			0	Moretzsohn et al., 2005
185.3	RM11H06		ccggggtgatggtatcaataattgggaggagtggaagctgaattcttcaagggtccactaataagaccaacttcttctgatgacaaacttcaattcactaacactaataataataataataagccactttttatgttctcttcggtccctgaattttgggttcttggtggcattttgcttgcttcagcttccttatcagttgcactttggaactttattcagaagaagacagtaaaggaatattcggaaccaatgaaggcggttgcatattattccttaattgggacaattctgagtgccatagtcgcttggattgtggagagggatgatgcaactgcttggaagctcaatcatgacatgcaactcattctcattcttcttactgcactatttggaggt…	EH044511	SSR	EST	tcaagggtccactaataagacca	tgcaactgataaggaagctgaa			0	Proite et al., 2007
194.9	TC3B05		gatcaaaacaataataaagggtatacaaccatcggaagaacttagaacttcttgtggcaaagtgtccacctcaaaaaggtttcaaagccaccaagaaccatcgctcagggctaacactacatccagtcgttaatgcaccttcggatgataacatgcatcctgtcacactcatgttcaataccacaaccaacttccttccttcaccgcacaaaccatttttcatcaacgaatagtggcttactgttaatggttaatcttggcctattactgggagaaaacgcattggaactttaaacagcaagtttcatcgaatcaacaataaaatattacgtattaagtgaacaaattccactatcatataagtacttggcgaaagtaaaggctatataaaggatgcat…	DQ099191	SSR		ggagaaaacgcattggaact	tttgtcccgttgggaatagt			0	Moretzsohn et al., 2005
208.6	Leg929		ttgataggaaacctggggngctggttggcaccttttgtctttattgcttgcaaacaagccttcacaaaggataaggtaataatttaatcaacaattctgccatgttggacaatttaaaatctttattgaatctgtatgacatgaaccagagacatacatgtcaagactttcataatagaaaagtgtagggccatgaagacgtaaatttcattttcatagagctagtagtttgattttaacctagtttataactaccactaatgttgataatgttcactctggtacagttgtttgcatgctctatggccacccttaagttttgcccagagaagataaaagatga		Legume anchor	CAPS	GGTAATAATTTAATCAACAATTCTGCCATG	TAGAGCATGCAAACAACTGTACCA			KspI (=HpaI)	Bertioli et al. 2008
211.3	Leg924		gctggttggcaccttttgtccttattgcttgcaaacaagccttcacaaaggataaggtaataatttaatcaacaattctgccatgttggacaatttaaaatctttattgaatctgtatgacatgaaccagagacatacatgtcaagactttcataatagagaagtgtagggccatgaagacataaatttcattttcatagagctagtagtttgattttaacctagtttataactaccactaatgttgttaatgttaactgtggtacagttgtttgcatgctctaagacacccattctttgtggtccaagatggcgagagtccgncaatggca		Legume anchor	size difference	CGCTGTCTCTTCTTCTGCATTCTCTG	CATTCGTGTAGTCGCAGAGGCGG			0	Bertioli et al. 2008
228.8	P18M45-5	P18M45-6 codominant	ggtgcgccatgaagggcaagacatgagctgaatttggtgccttatgggaatggaggtgggccattcatatgctgtgtgtgtgatgaacaaggatctaattgggcctaccagtgtctcgaatgtggctatgaagtgcatccaaggtgcgttactaatgctccagaacatgacaataatgtcgtcgtgggaagatgacacccctagctaggcctagtggtgctatgcatgctgatgataatgctgatgatgatcatggttgattacatttactcaggactcatca		AFLP		P18	M45			PstI MseI preamps: Co-dominant marker made from two AFLP bands	Leal-Bertioli et al. this manuscript
228.8	P18M45-7				AFLP		P18	M45			NO SEQ: PstI MseI preamps	Leal-Bertioli et al. this manuscript
238.5	AHBGST1002C10		gtaactcctcttgtgatattgcaaaatgcttttagctgctttctttcattttctctgttgactgaatgcttgatttcacagatcaattacttcccttcaaggtatgatcctgttcgtcatgcagaaaaggtccccattccttctgttattctcaatggaaggcgtgagaaggtatgttctgatggatttcttatcgtgaatgtgaatacttcatatttaaatgtcttccaacttgaaatcagttatatttcttagttgccaataaagttaggccaaagttaatatgaaaggtagttgatttatttaaaaagaagaaagaacccctcaaaatgtctcctttattgatcaacaatgtgtaagcaactctacttcttaatgcagaccataattgagaaggag…		SNP	EST	GGCAGGTACATGTGTAACTCCTCT	CGGTGCAAAAGAACGGTATC	gactgactgactgactgactgATTCAGTCAACAGAGAAAA	A/T		Leal-Bertioli et al. this manuscript
247.7	AHBGSI1004D05		acaaatccaccatcttccgcgccaacatgccacctggccccttcgtcgcctccgatccaaaggtcatcgtcctcctcgacggaaaaagcttccctgttctcttcgaccttaccaaagtagagaagaaggacctcttcaccggaacttacatgccctccaccaatctcactggaggctaccgcatcctctcctacctcgacccttccgaaccaaagcacgagaagctcaagcacctcatcttcttcctcctcaagtccagaagcaacaacatcatccctcagttccattcaaactacactgatctctttgattccctggacagagaactttccaagaacggcaaagcaagtttctccggcaacgaccaaacggcgtttacgtttctttgccgcgcttttt…	EL966851	SNP	EST	CCGAGGTACAAATCCACCATC	AGGCTCGTGTCTTTGGGATC	gactgactgactgactCAGTTCCATTCAAACTACA	A/C		Leal-Bertioli et al. this manuscript
272.7	P22M34-15		ctgatgctggacgacctgtgggtgacaccgtgccctctatggaacccttgctgcactttgggatcattggcaactggaatgaggacactcttatattgggctctattattcatcaagaacagacccgcatgttcaacacgtccggtgccggaggttcctcttcaggtgccacagcagctgccccggtccactcctcctacatccctctgcaaatgaggggtaaagtcagggtaattatgtttaccgcatttcctatgaacctgtttgaaactcatttgttgtagttactcaggactc		AFLP		P22	M34			PstI MseI preamps	Leal-Bertioli et al. this manuscript
	Ar9
0	Lec-1				SSR		CAAGCATCAACAACAACGA	GTCCGACCACATACAAGAGTT			NO SEQ	Hopkins et al., 1999
9.8	gi-1107		cgaaacagtttccttcaactacaactctttcaatcaaggtaaccccgcaataagtttccaaggtgacgtcactgttctttcagatggcaatctcctactcaccaacctcaacaagtccaatagcgtcggccgggttctgtatgccacgccggtgcgcatttggagcagtgccaccggcaatgtcgccagcttcgtcacctccttctctttcgagatgaaggattataacgattatgatcctgccgacggtatcatctttttcatttcaccggaagatacccagattcctgccggcagtattggtggtggaaccttaggtgtctctgacaccaaaggtgcgggtcactttgttggcgtagagtttgatacctattccaacagtgagtacaacgatccacc…		SSR	EST	gatacatctcatccgttcgtg	ccgtccgaccacatacaa				Moretzsohn et al., 2005
21.2	Ah-649		aatttgagatactaatatcagtaaaaacattggaaatgccaaatccatccttcaaagtgatagaagttggtgctaaatgttaatcggtcacaggatgaatgtgtgcattgacttatgttttcacaccgaacaacaacaacaacaacaacaacaaagccttgtcccactaggtggggtcggctggtcaaatgactccgttgagttctatcatgtatcaagtatacagagagaccgttttcacaccgaacaaccatgacaaatatcttgatattcaatcagtgtatagaattggaatt		SSR		GGAAATGCCAAATCCATCCTTC	GTTGTTCGGTGTGAAAACGGTC				Moretzsohn et. al., 2004
22.2	Leg322		tcactactatggcacaagttgattgcttccccctgaaactcaaccttgtgcagaaagcacttctgcccaacagggcnntaggcaggtacaagtgcacaaattgtacattacaaactgtgttatcctttttctttatgtttttggtgattcttttaaattgacctagagttctgaaaccaaacttttgttgatataacaattatgattttgttaatcatggggagatagactttttaaaaggagaaaaagattattgaaaatgagacaaagacgataccccaataagagacattaaaaagctttttatagtcaattcagatagcaagatatgtcattaatttccttagtgctgctaaaaaaggatcattactgggttttatgatttattattaatttttt…		Legume anchor	CAPS	CTATGGCACAAGTTGATTGCTTC	AGCAGCACTAAGGAAATTAATGAC			TaqI	Bertioli et al. 2008
24.6	PM170		attctgcccaatgatggacagacaatctcctggctaataggttttgttcatagctagagctgcaccaatctttctctctctctctctctctcactcgataactctgagaactgcgatctttcataattatttatttatttatttatttattttatttcttccggatggtgcaagaagtctgaataaagctagtggcata	AY237772	SSR		GCCCAATGATGGACAGACA	TCAGACTTCTTGCACCATCC				He et. al. 2003
26	ML4D02		gattattatgcaattgcaatggaagcaaagtttccgcgtcttggctttcgcataataataacaataatataaggcgttagttttattatatgtttctatcataggattgggtcaagtcattttctatgcttttctttaatttacgaatcatgctttgtatttaactattttgacagttgtaaagcactgctgcttattatatatatataaaattatggatgatgtgtgatggc	DQ099039	SSR	EST	gggtcaagtcattttctatgct	gccatcacacatcatccat				Moretzsohn et al., 2005
33.5	Seq14G03		caattttatttgccacatgctttgatctgcaacttcaaattttaaagaattgaattttgagaaattgttccaaattagtccctccctcccccctttccctcttcttttatttatttgtttattttttttttaattctgcccaatgatggacagacaatctcctggctaacaggttttgttcatagctagagctgcaccaatctctctctctctctctctctctctctctctctctctctctctctctctctctctctctctctctctctctcgataactttgagaactgcgatc		SSR		caattttatttgccacatgct	tcgcagttctcaaagttatcg				Moretzsohn et al., 2005: Ferguson et. al., 2004
55	Leg1Gm		aaagttggttgcaaaggctctcacattcctctgccacccatattatcagggaatatctccgggctacagccctgttcttgctttggatgtatttttggtgcaggtaaagcatactatgaatccttactgtagatgaaaccttttttattatctttagtcggatgtaggacagagagtcttaactaggttataccaagaaattggaaagttttgagagaagaatatgtcaacaaccaatggctagttttgttagtgtaacatccaggaaaagaaaaatgttcaattagtaattcagagagaaacagttgtgcatataaagaaatgaagaataatgcccggctaagactcggattccatctctttaagtacagacaatcacattctggacatggtttacta…		Legume anchor	CAPS	CAGCCCTGTTCTTGCTTTGG	CAGTGGCCATCAGATGTATCC			AluI	Bertioli et al. 2008
57.2	Leg199		cttcgctgaaggcggcaatcgcggtgttcgcatccatgggatggctgatcgagtctcgcacacactccattctccactccgcagctatccagagttagtaatttttcgtattctcagttaaccctaactttgccactttttaggatggtttccacattttcatggcgatgtgagaaaaatgtgaccctttaattgcgtatattattcttaattggatatttgagcctttgattcctttgctttgttttgtaatgatgatggatcatgtgtcgcaggtgggaacataaacttgatactaatcatttaccggaaatggtttttggggagaacacgttgattctgaagcacttgagcagtggcaccaaaattcattttaatgcgtttgatgctctttgtggt…		Legume anchor	CAPS	AGTCTCGCACACACTCCATTCTC	TGCGACACATGATCCATCATC			HinfI	Bertioli et al. 2008
64.8	P21M36-2		gggcatattgtattacagactagtgcaaaggggtccaggggaagagcagcttcttcctgatgaacaaatttgagatgggaatgctctgaatcttgctagatgttcagtggctcccattttctgtgttgctgatttttctggtgcttctgctgcttgctgtttggcttctttttttggaccagtggctgtttttggtgaacatacaagtagctagctcattgataattttcattcgaatgccgatgaagtgatgtatcaaatacccttgtcagccatctttgccctttgccctcagttttggtgtccatttggaatggaattgcacattcaggattgaatgttgttatctgaattgg		AFLP		P21	M36			PstI MseI preamps	Leal-Bertioli et al. this manuscript
72.8	AHBGSI1002C11		gcccgggcaggtactgtccaaaattcactgctgcatgaaatgcagaagctatccatatgatggtggtgcatgattgaatgagttcatctttagtcttcatctctggccaccatgacctgtctttcaagtcaccatgaccctgatagcggacttctttccaccaagattggatttcagtgtcactctcaaccatctcatcagatttgtagtagaaattgcagtattcagtcacccaagtttcaatggcatcccagatttctaagccatccacagcaaacgggtaatcctctatcatgagtttaagtccatgagggctgcttgaatctggaaccgccatccctctcttgagaagatcagcaggaagtgcttgctctgtgaaaacccaactcttgtatataa…	EL966763	SNP	EST	GTCCAAAATTCACTGCTGCAT	TGGGTTTTCACAGAGCAAGC	gactgactCAGTCACCCAAGTTTCA	G/A		Leal-Bertioli et al. this manuscript
92	AC2C02_1		gatcttcgacggaagatcgtatttgagagagagagagagagagagagagagagagagagagagagagagagactacctggcaccagggaaaagaggacgaagagagaacagttcagccattatagcacccattgcccacatgtctaaatgagtgacagaaaattcagtaaataaaatggtacttatcatcactccaaacagtattaatttgatc		SSR		cttcgacggaagatcgtattt	gggtgctataatggctgaact				Moretzsohn et al., 2005
94	Ah-636_1		aattccaattgagccttgctattctcttcattcttttccataatagctctaagcttatcaacttggttagtggaagaagaagaggcttggttgggatgttatctttgatatggcacttgctattctcttcattcttctttatgttgttttggtgattttggtcagcttgatagttgttgttgttgtggtgttgggatgaagattggtagttattattgtggtgagaagaagagttgttccatctttgattttgatagttcccatgtgcattatctctccacccttgattggagttattgccatgagagtagttgttgtggccttggttttggtagggtgggcgattgttatagttcacatttgctacggctaaggtgtactacctcttgaatt		SSR		AAGAAGAGGCTTGGTTGGGATG	CAAGGGTGGAGAGATAATGCACA				Moretzsohn et al., 2005
108.6	As11B		tgaccataacgagtcctgaaagcggtcttagggatatcttcacccctcacccttatctggtgataatcggatcgcaaatcgatcttggagaaaatctcagctccttgtaactgatccatgagatcatcaatcctcggcaacgggtacttattctttatcgtgaccttgttcagctgcctgtaatctacgcagagccgcatactcccatctttcttctttaccagtaacattggagcaccccacggggaaatacttggtcggataaagttcttacccaacaaatcctctaactgagactttagctcgaccatctctaacggtgacattctataaggagcacttgagattggtcccgccccaggcaccaattcaatagcaaaatcaacctctcgattaggt…		NBS profiling		P2-378	Mse-CTC			PstI MseI preamps	Leal-Bertioli et al. this manuscript
111.9	P25M46-9		aaagattgagagatgctctctctgaagctgccccaatttctggatgggactccccaaatctgtgtgtgttttactgttctccttgtaattt		AFLP		P25	M46			PstI MseI preamps	Leal-Bertioli et al. this manuscript
114.2	AS1RN36P2B01		aatttcaactcaaaaccacataacacagtaataatactttcagtttcatggagatcgaccgagcaaagttcctctgcagctacggcggcgagatcaagtccagcggcagcaacaacaagctcgcctacgtcggtggcaccaataagcttctttatgttgagcgtagaattgacttcacagccatagttgccgaaatctccagcctctttgacggcgcctgcaacggcgattacttcttcaaataccaagtccccggcagcgatgacctcaatgctctcgtctccgtcaccaacgacagagacctccacaacatgatgctcatgttcgatcaactctaccgcgattcccctggattcccccgcatgagactattcctcttcccaaaccctaacaaacctc…	EH043571	SNP	EST	TTTCAGTTTCATGGAGATCGAC	GGAAGTGAATCCGGTAAGAGTG	gactgactgactgactgactgacTCCACAACATGATGCTC	G/A		Leal-Bertioli et al. this manuscript
126.3	PM35		agtgtgaaaccaaatcactttcattcattcatatacatcgaaagagagagagagagagagagagagagagagagagagagaagaatactatatatccatcaaacttttctctttcttttcccctttcttttcaccaggatttcagataccattttcctcagtatcaactatcaagtatcaactctat	AY237748	SSR		TGTGAAACCAAATCACTTTCATTC	TGGTGAAAAGAAAGGGGAAA				He et. al. 2003
131.1	Ad11G		aattattttgattctagatgacattgacaacatccaagcccaaaaagaagagctcgagctactcccagaggtccgagaacaagcgcatataagacaagcagcactaaagcaaagaatggctatagaggtataaccatgaagtcat		NBS profiling		P2-378	Mse-CTC			PstI MseI preamps	Leal-Bertioli et al. this manuscript
133	TC1D02		gatccaaaatctcgccttgaaacgtgtatttacatctaactatgcctaacgttcacttctctctctctctctctctctctctctctctctctctctctctctctctctctctctctctgacttgtgatttagtatctcattcttcataggattacctctattttttcttcatctgttctttgggatgtttttttttgtttataaattatacacactgtcttgttagctggatttgaaaacatagttcttgttgtgcagagcagcacatttgatc	DQ099177	SSR		gatccaaaatctcgccttga	gctgctctgcacaacaagaa				Moretzsohn et al., 2005
137.9	RM13A12		agtgcattagatgcagagtcagaaagagttgctcaagatgcatttgacatagtcatggtcaacaggacgaccggtggtcgtggcacaccgcttatccacaataaaaaacgctgatgttattgctgtggtgaagaacggagttattagagaaaggaagacatgaaacattgattaatgttaaggatggattttatgcatctttagttcaacttcacacaagtgcttcaactgtgtgaattttgccatttattattattattattattattattactattattattattattattattattattattatcattattatgtaaattatgagaggtgcatatgaaagtcaatacatacctaatctcgaaaaaaaaaaaaaaaaaaaaaaaaaaaaaa	EH046338	SSR	EST	tggtgaagaacggagttattag	cgagattaggtatgtattgactttc				Proite et al., 2007
139.3	Ad24G		cacaattgcatttacctcttggcaacaaaaatcttcctcaacctctcttgaatcttcttcatcatcactcgagattcaatatcggaagttgtgtgaagtccacatcagcatctccttccaaatctaataatggagactcatgaaggtcattgaaggaattacccaagtcagacaaaaaatcttgaatgatgaaatcctcttggctgattcctaccaactcttcatttatctctttaggcacttcatattgtgacttgacatcttcttcttgatttgtcaatgcttcttgcactccacacttttcacttggttcc		NBS profiling		NBS5	Mse-CTT			PstI MseI preamps	Leal-Bertioli et al. this manuscript
139.3	Ad11D		tgagtcctgattaactctcggcaacaggtacttattctttattgtgactttgtttagctgcctgtaatgcacacagagccgcatactcctgtcctttttctttactagtagcaccggcgcaccccatggaaaaacacttggtcggataaaatttttacctaatagatcctccaagtgagactttagctcggccatttccagcggtgacatcctgtaaggagcactcgagattggtccagccccaggcaccaactcaatagcaaactcaacctctcagttaggtgaaaattcatcaatgtcatctagaatcaaaataattt		NBS profiling		P2-378	Mse-CTC			PstI MseI preamps	Leal-Bertioli et al. this manuscript
140.3	P18M69-1		tcggcagggaccacaaaagtggtggcattgggtccacccttggcgaagaagaacgtcaatgaatacatcacaacaaagccaatctggtttccattcaaggtccaatgatgataacgtattgccaatgcaaacatgaaaactgtcctgaaaaacacccccatcaactgaatggaaaacc		AFLP		P18	M69			PstI MseI preamps	Leal-Bertioli et al. this manuscript
141.2	PM119		atcacaggctatatgttactggaaaaattttttgacggtaaatccgctagcaaaatgaaccccaaaattgaaatttgggaaccctaatttagagaccctcatttttgaagaatcctctctcccggcccttatctcttagtttctcactctcactctcactctcactctcactcttagtctctcaccctaagcta	AY237762	SSR		CGGTAAATCCGCTAGCAAAA	GGGTGAGAGACTAAGAGTGAGAGTG				He et. al. 2003
142.8	Leg100		tgtagggaccctctcgaggacagaaggttagttaatcttattggtcgatttgcgaaactaaacttctagcgaatattgttggtcgttcttctgtggctgcttcttgtgttacaatttacaaatggaggcatgtggcccaatttttaactatgagtaatgctagggagccaactttttctaatcaaatattagccaactttttaagaattattttatttatcttaaattttagaccctatatcataaaatttttttactctagactgtaaattataaacactaaaacaaagtttggctaatgttgactaactaaaagttggttctagttactttctctatttactagttctcatcaaacttgtattggcaatgataatacaagtggttgatgcttcctgt…		Legume anchor	dCAPS	AACACTAAAACAAAGTTTGGCTAATG	GCTGAAAAATAGCATAGAAATGTCAGTATGTAGTC			DdeI	Bertioli et al. 2008
143.4	Leg467	TC7H02	gatcatataccccgagatatcatcatttctgatgcttnatcaggataatgacagagtgagtttaacaccactccccccccccccacccccctntntnnnnnnntctctctctctctctctctctctctctctctctctctctctctctctctctctctctctctctctctctctggtttactggcagcttattagatttaaatcttgtcacactgattgttcttatgaccatgcagcatgttagacgagctgctgtcctggctttaagcacatttgtacacaataagccgaacctcatcaaaggtcttcttcctgatc		Legume anchor	SSR	tcaggataatgacagagtgagt	ggaagaagacctttgatgag			size polymorphic	Moretzsohn et al., 2005
143.7	TC1B02_3				SSR		aacatgcatgcaaatggaaa	gccaaagtcacttgtttgctt			Tertiary band, uncertain sequence	Moretzsohn et al., 2005
144.9	Ah-671		aattcttaagagatgtacaagtaatacaactaacaaaaagtttagcaatcaaatatttctttcttcgaacaaaaatacacatcaagaacatgagaaaaacgtgccttctagaaagagcacgggacattaccgtaatatttaggctttagcagcagcagcagcagcagcagcaacaacaacaacaacaacaacaacaacaacaacaacaacaacaacaacaaacgacgcctaggtgtggtcgactacatgaatcaaacgatgccattgaactctgtcatgtatcatgtctacggagagaccgtttacatgtagatctcgtttgaccacctcatggatggtcttcttaggtcttcctcagccttttatcccttgtccatcttccatttcatccacctttct…		SSR		AGAAAGAGCACGGGACATTACC	ATGAATGAGTGGTCATACGCGA				Moretzsohn et. al., 2004
160.9	gi-7295_1		ttttttttttttttttttttttttgcgtgagaccataacttcttttattattcatgtttttcccgcaaaaggttttctccatatctgctcattgcacatatgttacattccgatcttaaacaaaaaggcatcaatgcccctttgtattcttattcatactaaaaattaaaactacattattcttcttattattatattattcatttgtggcaaaaagttatgttagtggataacacgcttgcaaaagatactggtcgtttttaagccacagccctcggagactgctgaaaaggtggaacgaagaacttgaaggggttgttgttcttaagctgccttgcctgctcccttgggaggccatatgaatttgcaaccacctcctccggcaggttatctatgaag…		SSR	EST	gttctcgccccacagattt	caacaaagcagacaaagcagac				Moretzsohn et al., 2005
180.7	P16M48-1				AFLP		P16	M48			NO SEQ: PstI MseI preamps	Leal-Bertioli et al. this manuscript
187.9	P13M49-1		gctgttctcatcattgtcgtcatcatcggctgtaactgttactgcaacagccagatccttttcgtcatcaagcgtgataccatctgatcctttcttggagcaatataagaagttttgtactgttcccaatggattactttcaatgtccacaatgcaatctccagtattggagaagtgaaccttgcacccaattgactgaattgcacgctttatagacatgttttctttgtttgccctgttggccatattcatagctgagctgttttgctgtttcaaattttgtaattctgcgttcagtgattccatggcatttgaaatttcttttgatttacgttctgccacttctttggcctgttactcaggactcatc		AFLP		P13	M49			PstI MseI preamps	Leal-Bertioli et al. this manuscript
197.8	As21C		ttcatgagcaattagacaaggattggctattgatcaagatctgagagattgagtcaccaagggattggggctcaatcgatcatgattgccaagaggtcaatgagtagcatgattgaagaggatataagctgtaattgatccaaagagacaacatctcctgatctcaatgaatctcccaattcttatctaccattttctttatagcttgctagaacattctgcaataccccattctcatatacagttactca		NBS profiling		NBS5	Mse-C			PstI MseI preamps	Leal-Bertioli et al. this manuscript
	Ar10
0	TC2C12		gatctttgaattgaagaagggttatgtaaatgaagattaggagttttgagttttgagttttgagttgtgtgtgtgtgtgtgtgtgtgtgtgtgtttgtgtgtgtgtttgtgtgtgtgtgtgagagagaaatgactaaaaaatatatatgagaaataaactaaaaaatatatatgagaaataaactattaaggataatttagtaaatttataaattttggggaatagcggggacgggacgaggatc	DQ099167	SSR		ggagttttgagttttgagttttga	cccgctattccccaaaat				Moretzsohn et al., 2005
23.7	RN0x681		gggaacatcttcaaagaaaggactttgggttggtcaagatcatcaagatgatccctttctagcagcttacaaagagtgcacaaagaatgataataatcatcatcaaagaagtggtgatggtggtgatgagaggaagaagaagaagaacaagaaattggtcaacaaaggtagtggattgatgattgaatcaaggttgaggaagggcttgtcttttttctcttgtaagaagttttcaagtgttcatgacaataataacttggttacaatctctagcttcccaaacaacaacaacaacaacaacaacatcatagatagagattgatatcataattatgtatatgtttttatttataggtaattaacattctcttagttatgttttactattgggaaagtttc…	DQ099050	SSR	EST	atgatccctttctagcag	tttcacaaacacaagacaa				Moretzsohn et al., 2005
27.3	gi-936		gctcaattatatactaaaaacaatcgtcacaatcatactactactactcgaaattcaaatcataaatcatcacagatccatagactttaacatagcattaatctctacacagatatatgtatagaaatgagagagagagagagagagtcagaaaaagaaaaaaatatatattatatagatatgtctatatactactatagtcactcatcaaactctactatgaatccacaccggtaaatagcagaagaaaatcccatggaacctcgccagactcgcgtgctcagatcctgagaccagatccgaaggcgagagcagcgacggcggcgacaaaaacggcggcgaaagacggtgagacggcggtagccggagaagcagggctcggagcaggagcttcggcgg…		SSR	EST	tcacagatccatagactttaacatagc	ccggtgtggattcatagtagag				Moretzsohn et al., 2005
28.2	gi-623		tggattttcatctgctatttaggggggaggattacatagtagagtttgatgagtgactatattagtatataaacatatctatataatatatatattttttttctttttctgactctggctctctctctctctctctctctctcatttctatacatattgctgtgtagagattaatgctatgttaaagtatatggatctgtgatgatttatgattgtgacgattgtttttagaatataattgagctactattttgtatt		SSR	EST	ggggaggattacatagtagagtttg	cacagatccatatactttaacatagca				Moretzsohn et al., 2005
40.1	RM15H08		ccggggacagtaaagaagttaaccgtagtggcagagcctgtcttctccggacagagagatccccgtttgccgataaagtaaaacgactaaatcaccttcaacaaatctaacaacaaaacgacaccgtatcaaggctccaaatcctaatctctctctctcgcttctcgctctctcgcaatggtgaagtcgcttgagcatccatggatcctcaacgcactgcctctcttagtcgttattctcatcgcagctcacgtcttcgccttggtatattggatttacagattggccactgagaataagccccgccccatacagcagcagcagcagcagctgcagcagcaactcggcgacatccagagacgaaaggctcactgagaatcaccaaaacctcgcttgcat…	EH044882	SSR	EST	atctaacaacaaaacgacaccg	caggggtgtaagtgcagtgtaa				Proite et al., 2007
58.4	TC4D09		gatcatctgttctaacactttcctttttaacctgctagaattattttttacatttttggttttccttttgtgctctgctcttggttgatttcttgggggtgttgttatttgacattcggtgtaattggtaagcactgttgcacattttatcttaagatttagctccccacaccaccacctctctctctctctctctctctctctctctctctctcatgaggagccttatcctttttgtacttaaaattctctttgtatgtgtgtttcctccagcaagcagatgtaatttgatttgcaaagtgtttattttgtaagttttcttgggtctgataagcaattttgtcacctactgttctcctcattaagccttcttttccttggactttcagaatatatttc…	DQ099216	SSR		ttgtgctctgctcttggttg	cttgctggaggaaacacaca				Moretzsohn et al., 2005
67.5	As13C		aatcttggttgtattgacaccggtaagcatatccactctctgcatccagacaagtactatctcccttgcaagcgttggtagctcttctcaaaatttttttacatgtctcatttccaacactccaattgatgaacaccacaggaaatatctggtatggtagattctccacgtcgtccagcaccat		NBS profiling		P2-391	Mse-CTA			PseI MseI preamps	Leal-Bertioli et al. this manuscript
					4
					372

## Sheet: NBS Profiling primers 
AFLP Primers	Sequence
Pst Adapter	(+) TGTACGCAGTCTAC
	(-) CTCGTAGACTGCGTACATGCA
Mse Adapter	(+) TACTCAGGACTCAT
	(-) GACGATGAGTCCTGAG
M00	GATGAGTCCTGAGTAA
P00	GACTGCGTACATGCAG
NBS Profiling Primer	Sequence	Kinase-2 sequence	Comment
P2-12	GCTTCTTGTTCTTGATGATGTAAAT	LLVLDDVN	Specific
P2-16	TCTTCTTGTTCTTGATGATGTAAGT	LLVLDDVS	Specific
P2-19	CTTATTGTTCTTGATGATGTCGA	LIVLDDV	Specific
P2-378	AAAATTATTTTGATTCTAGATGACATTGA	KIILILDDI	Specific
P2-391	GCIYTIATIGTIYTIGAYGAYGTIGA	ALIVLDDVD	Degenerate
P2-414	GITTYGTIYTIATGYTIGAYGAYYTITGG	RFVLMLDDLW	Degenerate
NBS5a	YYTKRTHGTMITKGATGATGTITGG	DD[I/V]W	Degenerate
a (van der Linden et al. 2004) Primer sequence is highly degenerate the 3’-end being based on the amino acid sequence DD[I/V]W.

## Sheet: SSR information
Marker name (long)	Marker name (short)	Alternative Name/Redundancy	Reference	Primer forward (5' - 3')	Primer reverse (5' - 3')	Motif	Repeat type	Ta	Fragment length(a)	GD	A. hyp(b)	# loci©	Score(d)	K7988 x V10309(e)	LG	GenBank #	Sequence	Blastx	E-value	Comments
PM1	PM1		He et. al. 2003	ttcatcaccttcacacaacaca	tgcttttaccacaccaaactt	(CTT)5	PERFECT							M	-	AY237736		No significant hits found
PM2	PM2		He et. al. 2003	gaggcctttacatccctgct	agctcttgctgtggctagga	(GAA)(GGA)3(GAA)	COMPOUND							M	-	AY237737		No significant hits found
PM3	PM3		He et. al. 2003	gaaagaaattatacactccaattatgc	cggcatgacagctctatgtt	(GA)14	PERFECT				P			P	3	AY237738		No significant hits found
PM8	PM8		He et. al. 2003	acatgtgcaagaggtggtga	tctgactcaaaagaaagttgaaaga	(T)6, (CT)4	COMPOUND							P	2	AY237739		No significant hits found
PM10	PM10		He et. al. 2003	tgccaatagaggtttatatggctac	cgatgatgaccaaggcaac	(CT)7CC(CT)17	COMPOUND							M	-	AY237740		No hits found
PM14	PM14		He et. al. 2003	tgccaatagaggtttatatggctac	cgatgatgaccaaggcaac	(GA)6A(GA)4	COMPOUND							M	-	AY237741		No hits found
PM15	PM15		He et. al. 2003	ccttttctaacacattcacacatga	ggctcccttcgatgatgac	(GAAA)3(GA)8, (GA)9	COMPOUND				P			M	-	AY237742		No hits found
PM18	PM18		He et. al. 2003	cgctgtagagtgtaaccgtttg	aggttgctctctctgggaca	(AT)3, (GAA)3	COMPOUND							null V10309	3	AY237743		No significant hits found
PM22	PM22		He et. al. 2003	gtggcacccaaactcaaaac	atcaactaccgtgcctttgc	(CT)16	PERFECT							P	unlinked	AY237744		No significant hits found
PM23	PM23		He et. al. 2003	agcctgagggatggactgat	gctcatgaacatttatgccaca	(GT)6	PERFECT							M	-	AY237745		No significant hits found
PM24	PM24		He et. al. 2003	cggaagcggaagttatgttt	ccgaaaggtatgagacccaat	(GA)15	PERFECT							P	6	AY237746		No hits found
PM32	PM32		He et. al. 2003	agtgttgggtgtgaaagtgg	gggactcggaacagtgtttatc	(CT)15	PERFECT				P			P	2	AY237747		No hits found
PM35	PM35		He et. al. 2003	tgtgaaaccaaatcactttcattc	tggtgaaaagaaaggggaaa	(GA)18(GAA)2	COMPOUND				P			P	5	AY237748		No hits found
PM36	PM36		He et. al. 2003	actcgccatagccaacaaac	cattcccacaactcccacat	(GA)18	PERFECT				P			P	5	AY237749		No significant hits found
PM37	PM37		He et. al. 2003	ggtggtgactgtggtggttt	ttctatctctctccctctctctctc	(GA)20GG(GA)4	IMPERFECT							-	-	AY237750		No hits found
PM41	PM41		He et. al. 2003	gcaaatcataacccgatcca	ctctctttcttgcttctttggtg	(GA)15	PERFECT							M	-	AY237751		No significant hits found
PM42	PM42		He et. al. 2003	acgggccaagtgaagtgat	tcttgcttctttggtgattagc	(GA)4AA(GA)14	IMPERFECT				P			P	3	AY237752		No hits found
PM45	PM45		He et. al. 2003	tgagttgtgacggcttgtgt	gatgcatgtttagcacacttga	(GA)16	PERFECT				P			P	5	AY237754		No hits found
PM49	PM49		He et. al. 2003	agtgcatcccattgatttgc	tgtaccaaatattggacaaaaagaa	(CT)8TT(CT)6	IMPERFECT							P	4	AY237755		No hits found
PM50	PM50		He et. al. 2003	caattcatgatagtattttattggaca	ctttctcctccccaatttga	(GA)19	PERFECT				P			P	unlinked	AY237756		No hits found
PM53	PM53		He et. al. 2003	cctatcctatgggtcactagcc	gcttgtgctcatcttgagtttt	(AT)2T(AT)2	PERFECT				P			M	-	AY237757		No hits found
PM65	PM65		He et. al. 2003	ggacgtctggctgctagaga	tcggcatcaaaacagtgaga	(CT)12	PERFECT				P			P	5	AY237758		No significant hits found
PM106	PM106		He et. al. 2003	tgcattgtgcttgaacttcc	agcaagcagagagcaaagaga	(CT)41	PERFECT							M	-	AY237760		At3g22170.1 68416.m02798 far-red impaired responsive protein, pu...	7e-07
PM112	PM112		He et. al. 2003	gcaacgttcatatttcttttgtctt	tctttggtgactagcttggtga	(GA)10	PERFECT							M	-	AY237761		No hits found
PM119	PM119		He et. al. 2003	cggtaaatccgctagcaaaa	gggtgagagactaagagtgagagtg	(CTCACT)5	PERFECT							P	5	AY237762		No significant hits found
PM120	PM120		He et. al. 2003	tgtgtgaatgtggaggatgaa	atggatccaacggttaccaa	(GA)6(GT)5, (GA)6, (GA)6	COMPOUND							P	-	AY237763		No significant hits found
PM133	PM133		He et. al. 2003	tttatgctatggctgtcttgag	tgctatcccaacttggaagg	(GA)3	PERFECT							M	-	AY237764		No significant hits found
PM136	PM136		He et. al. 2003	cttcttccccgtagggtagc	agcacccattgttactgctg	(CT)4TT(CT)4,	IMPERFECT							-	-	AY237765		No hits found
PM137	PM137		He et. al. 2003	aaccaattcaacaaacccagt	gaagatggatgaaaacggatg	(GA)19	PERFECT				P					AY237766
PM145	PM145		He et. al. 2003	gctgtaattaggatcattccaca	caacggttggatcgatga	(CT)12(CA)2(CT)4(CA)9	COMPOUND				P					AY237767
PM156	PM156		He et. al. 2003	ggaaccctctctccctcatc	cattgaagctcgcctgaga	(CT)2CA(CT)6AA(CT)3	IMPERFECT									AY237768
PM162	PM162		He et. al. 2003	tatgcttttaccacaccaaactt	acattttcacacaatacaaccctct	(GAA)5, (GA)8	COMPOUND							M	-	AY237770		No hits found
PM164	PM164		He et. al. 2003	attggtgaagcctggag	ggggtatcataatcttgc	(GA)11	PERFECT							-	-	AY237771		No hits found
PM170	PM170		He et. al. 2003	gcccaatgatggacagaca	tcagacttcttgcaccatcc	(CT)9, (ATTT)7	COMPOUND							P	9	AY237772		No significant hits found
PM176	PM176		He et. al. 2003	cacaaacggctggtcaatc	caagagagagagagagagagagagaga	(CT)38	PERFECT							-	-	AY237773		No significant hits found
PM181	PM181		He et. al. 2003	gatgtccatcgtggtcactg	cgatctttcctcacacagca	(CT)5AT(CT)7,	IMPERFECT							P	2	AY237775		No significant hits found
PM183	PM183		He et. al. 2003	ttctaatgaaaaccgacaagttt	cgtgccaatagagttttatacgg	(CT)24	PERFECT				P			-	-	AY237776		No hits found
PM188	PM188		He et. al. 2003	gggcttcactgcttttgatt	tgcgacttctgagaggacaa	(GA)8	PERFECT				P			P	8	AY237777		No significant hits found
PM200	PM200		He et. al. 2003	gctatgtgggaaaaatactgctt	cagatgtgtgtgtgtgtgtgtg	(CT)22(CA)16	COMPOUND				P			-	-	AY237778		No significant hits found
PM201	PM201		He et. al. 2003	cctttatagaggaccttccctctc	gcctatttggtatcggctca	(CT)19	PERFECT				P			-	-	AY237779		No significant hits found
PM204	PM204		He et. al. 2003	tgggcctaaacccaacctat	ccacaaacagtgcagcaatc	(GA)20	PERFECT				P			P	7	AY237780		No significant hits found
PM208	PM208		He et. al. 2003	agtgctggtttgcagttcg	cacacggtatagaagggaagag	(CCT)2(CTT)3(CCT)2	COMPOUND							M	-	AY237781		No significant hits found
PM209	PM209		He et. al. 2003	caagaacatggggatgaagag	tacgcattctttgtgcgact	(GA)53	PERFECT							-	-	AY237782		No hits found
PM210	PM210		He et. al. 2003	ccgcagatcttctcctgtgt	cctcctcatcctctaaactctgc	(CT)25	PERFECT				P			M	-	AY237783		No significant hits found
PM213	PM213		He et. al. 2003	ccctctcgttgaatcacgtc	ttgatcaacctttgccttacg	(CTT)2(CT)2, (CCT)3	COMPOUND							M	-	AY237784		No significant hits found
PM216	PM216		He et. al. 2003	gaccttatgcattgatgttcttg	cccattttcccactttttca	(TA)3(GAAA)3	COMPOUND							M	-	AY237785		No significant hits found
PM219	PM219		He et. al. 2003	ctctgcgactcaacaaccaa	ttgaaattccccgcatctac	(CTTGTAA)2	PERFECT							M	-	AY237786		No significant hits found
PM225	PM225		He et. al. 2003	ctctctcccctcggttctct	ttccccaatacccagcaata	(CT)11	PERFECT							null K7988	7	AY237788		No hits found
PM228	PM228		He et. al. 2003	cctcaagttactctctttctcactctc	tttgatcattggagtccacaa	(CTCA)3(CT)2	COMPOUND							M	-	AY237789		No significant hits found
PM230	PM230		He et. al. 2003	gcattgctcaatgatgaataaca	atcttccacaccgccattt	(CT)17, (A)13	COMPOUND							P	2	AY237790		No significant hits found
PM238	PM238		He et. al. 2003	ctctcctctgctctgcactg	acaagaacatggggatgaaga	(CT)11	PERFECT				P			P	3	AY237791		No hits found
PM243	PM243		He et. al. 2003	tctcctcttctttccctcca	tgggaagaagcataacaatgg	(CT)9	PERFECT							P	7	AY237792		No hits found
PM244	PM244		He et. al. 2003	aaccaaatcactttcattcattca	aagccttccattcttcctca	(GA)74	PERFECT							-	-	AY237793		No hits found
PM247	PM247		He et. al. 2003	cattacacgtcacctctctctctc	gttgatagccatgctggaact	(CT)13(CA)14	COMPOUND							M	-	AY237794		No hits found
PM293	PM293		He et. al. 2003	tcgacggtgcaagtcaataa	aaccaaatcactttcattcattca	(CT)21	PERFECT							-	-	AY237796		No significant hits found
PM296	PM296		He et. al. 2003	ctggaaatggagggaagaga	tgaatggatagatgagtgacacg	(GGAGA)4(GA)3	COMPOUND							M	-	AY237798		No hits found
Ah-020	Ah-020		Moretzsohn et al 2004	ggtgttgtttcctgctttcttgg	tacttcttccaccagcaccacc	(TGG)6 + (GTG)6	COMPOUND	50	172					-	-			No significant hits found
Ah-033	Ah-033		Moretzsohn et al 2004	agggagatgaccaccattctca	cagttggtattgttgttgtggagg	(AAC)7	IMPERFECT	60	96					M	-			No significant hits found
Ah-037	Ah-037		Moretzsohn et al 2004	tggaatgtaaggaacgcaaagc	tttcactgttgccatcccaaac	(TTG)5 + (AAG)4	COMPOUND	60	115					null K7988	unlinked			No hits found
Ah-041	Ah-041		Moretzsohn et al 2004	cgccacaagattaacaagcacc	gctgggatcattgtagggaagg	(CTC)4 + (AAC)4	COMPOUND	60	266					M	-			No significant hits found
Ah-042	Ah-042		Moretzsohn et al 2004	tacccctcccctcttcttttcc	atcaccgcagttttcttccctc	(AAC)7	IMPERFECT	60	291					M	-			No significant hits found
Ah-064	Ah-064		Moretzsohn et al 2004	aattcccattccttccaccatc	cgccggtctttgtctttgata	(AAC)7	PERFECT	60	216					M	-			No significant hits found
Ah-074	Ah-074		Moretzsohn et al 2004	tcttcctctcatgccccctaac	ttggctgcttcaccttcttgag	(AAC)6	PERFECT	60	426					P	2			At1g54200.1 68414.m06178 expressed protein	6e-08
Ah-075	Ah-075		Moretzsohn et al 2004	tgctcctttccacattctccaa	tgaggaccaacaccgatgactt	(ACA)6	PERFECT	56	149					P	3			No significant hits found
Ah-097	Ah-097		Moretzsohn et al 2004	caccacgacccatactccaaaa	agcggcatttgctctattgctt	(AAC)5	IMPERFECT	60	243					M	-			No significant hits found
Ah-133	Ah-133		Moretzsohn et al 2004	tgctccatcttctgaatctctgc	attccaattccgctatgctgtg	(CTT)5	IMPERFECT	60	167					M	-			No significant hits found
Ah-135	Ah-135		Moretzsohn et al 2004	gaggaggttaagggaggaagatga	tgaacccattacaacaccaccc	(TTG)9	IMPERFECT	45	99					M	-			No hits found
Ah-140	Ah-140		Moretzsohn et al 2004	cgcttgggactgcttttagtga	gaggcagagacaacaatgggaa	(TTG)5	PERFECT	45	104					M	-			No significant hits found
Ah-159	Ah-159		Moretzsohn et al 2004	attttgtccctgtggcttgagg	agccagaacctttccaaactgc	(TTG)6	IMPERFECT	56	98					M	-			No significant hits found
Ah-191	Ah-191		Moretzsohn et al 2004	ttgttgaggaggtgatgctggt	cccaaaggccgtaaatgaagtc	(TTG)9	IMPERFECT	56	147					null V10309	unlinked			No significant hits found
Ah-193	Ah-193		Moretzsohn et al 2004	cttgctgaaggcaactcctacg	tcggtttgtctctttggtcactc	(AAC)5 + (GA)24	COMPOUND	62	445					P	1			No significant hits found
Ah-199	Ah-199		Moretzsohn et al 2004	caatcacctcatctttggcacc	ccaattacctgtgtcccagtcg	(AAC)14	IMPERFECT	56	153					P	1			No significant hits found
Ah-202	Ah-202		Moretzsohn et al 2004	aattgagggtgctcttcagcc	atgaggctggggttgagaagat	(TTG)6	PERFECT	50	190					M	-			No significant hits found
Ah-208	Ah-208		Moretzsohn et al 2004	agggaaaccaacaagaccaagg	agatggtgggttgagattgggt	(CAA)7	IMPERFECT	60	146					M	-			No significant hits found
Ah-229	Ah-229		Moretzsohn et al 2004	gcaaacatcttccttcccaaca	attgacgtaagctgccaagagg	(ACT)6 + (TCT)9	COMPOUND	60	213					P	4			gi11037020|gb|AAG27464.1|AF308454_1 knotted class I homeodomain...	2e-15
Ah-264	Ah-264		Moretzsohn et al 2004	cgcacggagcgtctttttctat	cacccttggaggagggttaatg	(CCT)7 + (TTG)6 + (AAC)7	COMPOUND	No amplification	315					-	-			At2g28370.1 68415.m03448 expressed protein contains Pfam PF04535...	2e-13
Ah-272	Ah-272		Moretzsohn et al 2004	gatcaaccctcatggcaacaac	gcggaaaggagcttgtgagttt	(AAC)5	IMPERFECT	60	117					M	-			No significant hits found
Ah-275	Ah-275		Moretzsohn et al 2004	catgcaggcaacaagatgatga	ctttggaaatccgcacgttatg	(AAC)12	IMPERFECT	50	85					P	5			No hits found
Ah-296	Ah-296		Moretzsohn et al 2004	cagttcgcgttgatgagtgttg	cattcaccttaccactggcacc	(TTG)9	IMPERFECT	56	201					M	-			No significant hits found
Ah-321	Ah-321		Moretzsohn et al 2004	cgacgatgagaatgaaacacgc	gatggctgaatcactccaaccc	(AAC)5 + (GAG)4	COMPOUND	56	237					P	unlinked			No significant hits found
Ah-325	Ah-325		Moretzsohn et al 2004	tgaggttgctcttctccttcctc	gagcaccagtgacaacacaagg	(TTG)5	PERFECT	56	230					M	-			No significant hits found
Ah-330	Ah-330		Moretzsohn et al 2004	tgcctcagcaagtcaagtcaca	gatttatgtagccgaccccacc	(AAC)6	PERFECT	50	132					P	1			No significant hits found
Ah-331	Ah-331		Moretzsohn et al 2004	ccatccctcagaactggaacct	ctgatctcggcgaaggaaaagt	(AAC)9	IMPERFECT	60	172					M	-			At4g00870.1 68417.m00118 basic helix-loop-helix (bHLH) family pr...	6e-10
Ah-345	Ah-345		Moretzsohn et al 2004	cgtttgattcatgtagccgacc	tccctccgctagggtttaactg	(TTG)8	IMPERFECT	60	136					M	-			No significant hits found
Ah-390	Ah-390		Moretzsohn et al 2004	tacgacaaacaatgtccctccg	ccagcctcaagaaccacctttt	(AAC)8	IMPERFECT	No amplification	279					-	-			No significant hits found
Ah-394	Ah-394		Moretzsohn et al 2004	cggacaacaatcatcctcaacag	aagaagtagtggcggaggttgg	(AAC)6 + (CTA)6	COMPOUND	56	197					M	-			No hits found
Ah-408	Ah-408		Moretzsohn et al 2004	catggacatagcagcacaaaca	gagggtggtggcgttttaga	(AAC)5 + (ACT)4	COMPOUND	50	218					P	4			No significant hits found
Ah-428	Ah-428		Moretzsohn et al 2004	tgggatttatcatggagggaca	tggttggattgttgtcttcggt	(ACC)5 + (TCT)5	COMPOUND	50	203					M	-			No significant hits found
Ah-437	Ah-437		Moretzsohn et al 2004	tgggttggtagaggacgtgttg	aagatttgggtggagagagtgga	(AAC)4 + (TCA)4	COMPOUND	60	236					M	-			gi2522227|dbj|BAA22786.1| retrotransposon-like gene~the first a...	3e-22
Ah-448	Ah-448		Moretzsohn et al 2004	aacctggctatttcctggatgc	gcaaaggcaaatgatggaacag	(TTG)6	IMPERFECT	56	311					M	-			No significant hits found
Ah-460	Ah-460		Moretzsohn et al 2004	tggagagataatgcacaaggca	tggttggcttggtagttggtgt	(AAC)6	IMPERFECT	56	123					M	-			No significant hits found
Ah-462	Ah-462		Moretzsohn et al 2004	ggcttcctggtccttcattgtc	caaccccaacttcacaaaccag	(TTG)5	IMPERFECT	56	199					null K7988	4			No hits found
Ah-492	Ah-492		Moretzsohn et al 2004	gaactataacaaccgtccgccc	gcctttgtcccctttatccaca	(AAC)9	IMPERFECT	58	337					M	-			No significant hits found
Ah-521	Ah-521		Moretzsohn et al 2004	attctgaggctgcttcccaaac	cgctgagaaagggagtcacaaa	(TTG)5	IMPERFECT	60	151					M	-			No significant hits found
Ah-522	Ah-522		Moretzsohn et al 2004	gtcaatgccgaacctcaacgta	ttcaccatcatctccaacgctt	(TTG)5	PERFECT	60	163					M	-			No significant hits found
Ah-524	Ah-524		Moretzsohn et al 2004	attttgggtggggaaaccaac	gttgcctgattgatggttgagg	(AAC)5	IMPERFECT	56	98					M	-			No significant hits found
Ah-530	Ah-530		Moretzsohn et al 2004	tccattgatgatccctcctgaa	cagccacaaccaccaccatatc	(AGT)4 + (TTG)10	COMPOUND	45	190					M	-			No significant hits found
Ah-545	Ah-545		Moretzsohn et al 2004	ttggtgaggtgctctgtaaggc	cagagggaggcagagacaacaa	(TTG)5	IMPERFECT	56	92					M	-			No significant hits found
Ah-556	Ah-556		Moretzsohn et al 2004	acccttctcaaggccaaaacag	tgctctcatctcgcttctccat	(CAA)5	IMPERFECT	56	319					M	-			No significant hits found
Ah-558	Ah-558		Moretzsohn et al 2004	tgtgacaccatcaatcaaaggg	caaaacccaaatcatcaccacc	(TTG)8	PERFECT	60	233					P	8			At3g48610.1 68416.m05307 phosphoesterase family protein low simi...	4e-15
Ah-569	Ah-569		Moretzsohn et al 2004	gcgttttagagccccatttgag	catggacatagcagcacaaacaac	(TGG)4 + (GTA)4 + (TTG)5 + (AAC)4	COMPOUND	60	208					P	4			No significant hits found
Ah-573	Ah-573		Moretzsohn et al 2004	tctctgtgaccaaccacatcca	aacacatgcaatcccaacaacc	(TTG)5	PERFECT	56	115					P	2 and 7			No significant hits found
Ah-590	Ah-590		Moretzsohn et al 2004	caaaacgcaatgcaaggtacg	acgaacgtgcagcaagaagaag	(TTC)8 + (TTC)4 + (CTT)10 + (TTC)4 + (TCT)4 + (CTT)5 + (TTC)4 + (GAA)4	COMPOUND	56	225					M	-			No hits found
Ah-594	Ah-594		Moretzsohn et al 2004	tgaccaaatcatcccatcttgc	cagcacatctccaactttctcca	(AAC)10	PERFECT	56	184					null K7988	2			No significant hits found
Ah-607	Ah-607		Moretzsohn et al 2004	gggcagaggattattgagtccc	gtccaaacaccaccaacaaaca	(TGG)6	IMPERFECT	56	250					M	-			No significant hits found
Ah-614	Ah-614		Moretzsohn et al 2004	gccaactatcaactccctcgct	gagtgaatggcgagaactggaa	(AAC)5 + (TCT)5	COMPOUND	58	195					P	5			No significant hits found
Ah-636	Ah-636		Moretzsohn et al 2004	aagaagaggcttggttgggatg	caagggtggagagataatgcaca	(TTG)7	IMPERFECT	58	210					P	5			No significant hits found
Ah-638	Ah-638		Moretzsohn et al 2004	tccctttttactagcccgcaac	tttccgtcaggttctgctcttg	(AAC)5	PERFECT	56	268					M	-			No significant hits found
Ah-649	Ah-649		Moretzsohn et al 2004	ggaaatgccaaatccatccttc	gttgttcggtgtgaaaacggtc	(AAC)8	PERFECT	56	220					P	9			No significant hits found
Ah-655	Ah-655		Moretzsohn et al 2004	atcaaaatcaagggtggaggga	acagcggctctaagctcatcaa	(CAA)7	IMPERFECT	56	253					M	-			No significant hits found
Ah-657	Ah-657		Moretzsohn et al 2004	aatcacacctttcccttctcgc	tgcgttgggtatgtttctgctt	(AAC)8	IMPERFECT	60	243					M	-			No hits found
Ah-659	Ah-659		Moretzsohn et al 2004	ccggtgtttcttttgttgttgc	ggacgaaaatacccttcccctt	(TTG)6	PERFECT	50	173					null V10309	2			No significant hits found
Ah-671	Ah-671		Moretzsohn et al 2004	agaaagagcacgggacattacc	atgaatgagtggtcatacgcga	(AGC)8 + (AAC)17	COMPOUND	56	438					P	5			No significant hits found
Ah-681	Ah-681		Moretzsohn et al 2004	atcaagggtggagggatagtgc	tggttggcttggtagttggtgt	(AAC)8	IMPERFECT	56	131					M	-			No hits found
Ah-692	Ah-692		Moretzsohn et al 2004	tcccacggagattgttgttttg	gcacctcctccttgaacacctt	(CAA)6	IMPERFECT	56	449					M	-			No significant hits found
Ah-700	Ah-700		Moretzsohn et al 2004	caccacctccttcaccaacact	tggcagaagaaaagaacgcaag	(AAC)8	IMPERFECT	56	186					null K7988	1			No significant hits found
Ah-715	Ah-715		Moretzsohn et al 2004	gcagagagaacggtggaaatca	cggtaagtctggccttggttct	(AAC)6	PERFECT	56	112					P	unlinked			No significant hits found
Ah-723	Ah-723		Moretzsohn et al 2004	tactcctcagacatggtggcga	tcacgtcacaccactctccctt	(AAC)5	PERFECT	60	245					M	-			No significant hits found
Ah-727	Ah-727		Moretzsohn et al 2004	tgttgaacttgaatctgggctg	aagcaacacaacaaccaccact	(TTG)9	IMPERFECT	45	188					M	-			No hits found
Ah-735	Ah-735		Moretzsohn et al 2004	tatccgtctcaaggccaaaaca	aagccctcatcccatttatcca	(AAC)6	IMPERFECT	50	318					M	-			No significant hits found
Ah-736	Ah-736		Moretzsohn et al 2004	accttggttttggttgtggtga	ggagggataatgcacaagggag	(TTG)5	PERFECT	45	149					M	-			No significant hits found
Ah-742	Ah-742		Moretzsohn et al 2004	atggaccagagatcctccatgc	tggagccattcacaactcatca	(TTG)4 + (TGA)5 + (TTG)5 + (ATG)6	COMPOUND	50	154					P	5			gi1841475|emb|CAA71992.1| Myb26 [Pisum sativum]	4e-10
Ah-745	Ah-745		Moretzsohn et al 2004	tgttgttctgctcctgcttttg	attcggaccaaaatgtcccttc	(TTG)4 + (TTG)5 + (AGA)4	COMPOUND	62	244					P	1 and 4			No significant hits found
Ah1TC0A01	TC0A01		Moretzsohn et al., 2005	cagctcatttttcacctcca	ccataaccccaaaaatgcag	(AG)29	PERFECT	58			M	1	3	P	A3	DQ099138	gatcaaaccgggcctaaggcccaacatatataagtgagtttaatgagctttcagctcatttttcacctccaagagagagagagagagagagagagagagagagagagagagagagagagagagagagaggcacggatttaagagataagggagaagaaaggggtgacactatttatcaccaccttccgggagccataacttgagctacggacctccgattgatgaaccgtttgcggccacgcgaagctcttgtccagctcttcaattctatctaagcaaacctgataaaaaatcgcatctcaatcccgagtttccatccctagaattctgcatttttggggttatggttttgagtagattttatgattttgcttgattaggtgattggtgaattcggct…	No significant hits found
Ah1TC1A01	TC1A01		Moretzsohn et al., 2005	tcaacgcgacacaagaagtc	gtcggtaaatccgacgaaaa	(TC)25	PERFECT	54	202-222	0.735	P	1	2	null V10309	unlinked	DQ099162	gatcatttgcaaagccttaccgtcggatttattcgtcggtaaatccgacgaaaatcttgccctaaattcgaatcgcgaacactctccctcttcttttttaaacttctctctctctctctctctctctctctctctctctctctctctctctctccctcccacaaaccacctctggtagcccctccaccaacatcgaccaccaccaacaacgttcaaagactatgtggatggacttcttgtgtcgcgttgatcgctgtcttcgtcgctcctgctgtcactgctgccaccgttgtcgtcattgctccctatgtcgccggagttacctctttcttccctctaggtacgttgtcttcctctttcttccccactataagaaaagcgttgagtaccgtcgga	No hits found
Ah1TC1A02	TC1A02		Moretzsohn et al., 2005	gcaatttgcacattatccga	catgttcggtttcaagtctcaa	(TC)35	PERFECT	54	240-276	0.815	P	2	3	P	A6	DQ099163	gatcttttagcttagatacatggaatcttttaaattttgatgaaaaatagattaaaaaattatgtttacatgataggttcacaaatgtgcaacaattcttcaacaactggctgcaatttgcacattatccgaaagaacaacattgaagtctatactttgctggcaaactctgcatggatggctacagtcagcagtctctctctctctctctctctctctctctctctctctctctctctctctctctctctctctctctctctccaacatgtatttattattattcctttaatatgtttttattgttttatttgactcttgctatatggaaaccagcagttagaattgagacttgaaaccgaacatgatc	At1g12930.1 68414.m01501 importin-related similar to late gestat...	2e-10
Ah1TC1A08	TC1A08		Moretzsohn et al., 2005	aaggggttaagggcatgact	ccacaaatgggtcgtcgat	(AG)30	PERFECT	58			M	2	3	P	A6	DQ099213	aaaggggttaagggcatgacttacccccatttcccaaaatcacaaattgtgtgacattgagagagagagagagagagagagagagagagagagagagagagagagagagagagagagacgaagaaaagagagaatgaaaccctagcactattcacttcaccactcaaatctacttttctcttaaatcggagctccgatcgacgacccatttgtggccatgcgatgatc	No hits found
Ah1TC1B02	TC1B02		Moretzsohn et al., 2005	aacatgcatgcaaatggaaa	gccaaagtcacttgtttgctt	(CT)25	PERFECT	52			M	2	2	P	A3 and A9	DQ099199	gatcaaagacttctttctacatttaaccaaagatggtatcatagaaagttggagaaggagtgaagaaattaacatgcatgcaaatggaaataaatcacctttaacttttgacttagcttactgtagtttgatttgggtgattagacatttgctttctttgattaagctttctctttctttcttctttgatgaaatgagcaagtggaacaaagctctctctctctctctctctctctctctctctctctctctctctctctctagttcttttagtgaagcaaacaagtgactttggctttggagatc	No significant hits found
Ah1TC1D01	TC1D01		Moretzsohn et al., 2005	tgccaatctcctcttcaacc	tcaggcaagggttcctactg	(GA)24	PERFECT	64			M	2	3	P	A1 and A7	DQ099190	gatcaaccatgtcttcaagtttgaactttatgccaatctcctcttcaacctgtcagaggcacaactaagctatgaagagaattggagagagagagagagagagagagagagagagagagagagagagagagaagcctcacgaactccagtgccaatgaaatcacccttgtcatcatccaacattccagtaggcaattccaaaataattcttccagtaggaacccttgcctgataaataaaaaataataagcataatatggaactctagttaaaatgtttgaaaaaaaaaacatagttctctctgcaaggatc	At4g11980.1 68417.m01907 MutT/nudix family protein low similarit...	1e-13
Ah1TC1D02	TC1D02		Moretzsohn et al., 2005	gatccaaaatctcgccttga	gctgctctgcacaacaagaa	(TC)30	PERFECT	56	242-278	0.458	P	1	3	P	A9	DQ099177	gatccaaaatctcgccttgaaacgtgtatttacatctaactatgcctaacgttcacttctctctctctctctctctctctctctctctctctctctctctctctctctctctctctctgacttgtgatttagtatctcattcttcataggattacctctattttttcttcatctgttctttgggatgtttttttttgtttataaattatacacactgtcttgttagctggatttgaaaacatagttcttgttgtgcagagcagcacatttgatc	No significant hits found
Ah1TC1D12	TC1D12		Moretzsohn et al., 2005	ccctttcattctccctttcc	ttctcctgcactaggtttcca	(TC)9	PERFECT	60	106		M	1	2	P	unlinked	DQ099164	gatctcctccggtcggtctcctctagcttcttgctgtcctccttctctgccaaaattctcagtgcctccctttcattctccctttccttccattgatggtacttctctctctctctctctctatctctctttctttttgggttcgcttctcactcaaaaatttgttgtaatggtgaaaatgtaatgtgaattttgataaggacaatgtttgatgatggaaacctagtgcaggagaatagcttcatatatgtgagtgttatttcttctttttccagcttcagtttgtaaattatagcttaaattatagcttagatc	No significant hits found
Ah1TC1E01	TC1E01		Moretzsohn et al., 2005	cagcaaagagtcgtcagtcg	gaaagttcacttgagcaaattca	(GA)29	PERFECT	48	154-248	0.892	P	1	3	M	-	DQ099178	gatcaaatgacagcaaagagtcgtcagtcgtacaataaaccacagattgacttaattaaccaattaatgtagtcagctgctccaaaatttgcaaatattttctagaagttcaaaattttagaatgtaattatccacacacacgagagagagagagagagagagagagagagagagagagagagagagagagagagagagactaaatgaatttgctcaagtgaactttcatactctgcagaagttaataaatatcaatggtagaaactacagtaatgactctaagatc	No hits found
Ah1TC1E05	TC1E05		Moretzsohn et al., 2005	gaaggataagcaatcgtcca	ggatgggattgaacatttgg	(GA)30	PERFECT	48			-	-	-	P	A8	DQ099221	gatctattaccacatttttttaaaaaaaataacaaccagtaaataatttattcagtatttggctctaactatgtttcctgaaatttccagacttctctatcccaatccaagcaaataatttatttaaaggtgcaagacacaacgacgttaacatttacatatgacacccatgttataaaaatattttatgcagaaattcttcatccaaaagggtacactagagcgatggatatcccagtatacataacacctatcttggccatatttgaagcaatgtagatttataatccctcactagggctagacatctagagcatgaaacctagagattgtcgaagtgtacataaaacctcatttttgaaaagaaaaatcaagacaaagagaagactaatacaagaa…	No significant hits found
Ah1TC1E06	TC1E06		Moretzsohn et al., 2005	accgttacgaacgctttgtc	tccctctcatacgacaccct	(TC)21	PERFECT	56	141		P	2	3	P	A3	DQ099165	ctactggtttttatttatatttttcacaccccaacttctgattcagccaccaccaccgccacctctgcggcagtcgtagcagaccgccaagcaccgttacgtaatcttcgtcctgtaagaagcttaactcctcacttgtcctttgtttttcttatttcattactaatagtctattagcattaattaactaattgattaagagctacactcagagactcggcgagtagaagcgcttcgccatgaacgcccctgaccgttacgaacgctttgtcgtccccgaaggcaccaaaaagtatgcctcatctctctctctctctctctctctctctctctctctctctctctacagttctaattgtcaaaacttgatttcagggtgtcgtatgagagggacacgaa…	No significant hits found		amplified many polymorphic non-specific fragments
Ah1TC1G04	TC1G04		Moretzsohn et al., 2005	tgctgtgagagaaatggcag	gcgcattcttcgattaaagg	(TTC)5 + (TC)33	COMPOUND	56	274		M	2	2	P	A2	DQ099179	gatcagggaagtcgttgctgtgagagaaatggcagaagcaagtgcccttcgcaggtctttttttttccctgtgcctgtattcgcttattattcttttcttcttcttcttctctctctctctctctctctctctctctctctctctctctctctctctctctctctctctctctcaacttggtatagttggctccgcattgtgtttcagtcgaatcgaagaaattcaaaagctttccaatgacgaggagttagatgattcgaacttatatcctttaatcgaagaatgcgctcttcatgttcaggtattgttactattctgcc	No significant hits found
Ah1TC1H04	TC1H04		Moretzsohn et al., 2005	cattacttcctaggtttgttttcca	atggcgtgacaacggaac	(TC)18 + (CTT)5	IMPERFECT	56			M	1	3	P	A4	DQ099201	gatcggttttgtagctagaaccaaaataacgtcgttttggattcaaaaaaaaaaaaaggctgaagagaagaaaacttgaaatcactaagccatccattctggtccactctcagccaaagttccatcttccattcccccatctagctgcaagtccccatcgtcatcagcctctcctttctgtccttgtcatcttcggcttccataccatttatgccgtcgtcctaagaacgctgacacttgtttgcttacgaatgacgcaaaagtttaaaagctaccattttttgtcgtagctgccggtcacctctcttcgcatcattctcattacttcctaggtttgttttccactctctctctctttctctctctctctctctctctctcttatcttctttttggata…	No significant hits found
Ah1TC2A02	TC2A02		Moretzsohn et al., 2005	ctcccttgtgggtatgtggt	ggctcccattcattctcaaa	(CT)32	PERFECT	48	194-212	0.8	P	2	3	P	A3	DQ099220	caacctcccttgtgggtatgtggtgtaatactgtggcatgtccggcaaagccaattggctcctttcctttttttcccccttaaaaaaatctccaagctctctctctctctctctctctctctctctctctctctctctctctctctctctctctctctctacatttgtttgggatgatggttttgagaatgaatgggagcccgtgataatcagatgagcttccatcggtcgctattaaactttactccacgccatctcaccagttacattctcttccacttcactcc	No significant hits found
Ah1TC2A11	TC2A11		Moretzsohn et al., 2005	cagcagattgacgggttagc	cagcaaagagtcgtcagtcg	(GA)27	PERFECT	52			M	1	3	M	-	DQ099200	gatcaaatgacagcaaagagtcgtcagtcgtacaataaaccacagattgacttaattaaccaattaatgtagtcagctgctccaaaatttgcaaatattttctagaagttcagaattttagaatgtaattatccacacacacgagagagagagagagagagagagagagagagagagagagagagagagagagagagttggcaggtttagcccgctaacccgtcaatctgctgttaagtgg	No hits found
Ah1TC2B01	TC2B01		Moretzsohn et al., 2005	ttgcagaaaaggcagagaca	gaaagaagctaagaaggacccata	(TC)12	PERFECT	56	190-215	0.61	P	2	2	P	A5	DQ099189	gatcctcaacctcttaattgcagaaaaggcagagacagcttcatgtaacagttttattatacttggacgtctggctgctagagaaagaacctttccactccatttctactgcaacaacctcattctctctctctctctctctctctctatgggtccttcttagcttctttcgtactttgtagtttgtacatccatacagttaggtattctttccatgatc	No significant hits found
Ah1TC2B05	TC2B05		Moretzsohn et al., 2005	ggcgggaagagcttaagaag	ttgcaatggatctcaccaaa	(AG)24	PERFECT	60			M	1	3	M	-	DQ099139	gatccttcggtcttttgcgtttctcttgcatttctctaagcatgaggacatgctagaatctaagtgtggggaggttgataaaccccattttgagggtttatcttgtatcgatttcaggggttttatcaatgattccacatgcttttcatatgaaaatacaagactttgtgttcctttcttaacttttgcttcatagatgaaaatatgcttattttgcactaaattagatacatttctaatcttctctcgatgccgttcgatgccgtgaactgtgtgttaagtggtttcagaatatagggcagggatgaaccggaagagagaaggagaatgggcgcaaaggaaaggagcatgagaaattgagctttggaaacttcaacaagggcgcgttgcgagtacttg…	No significant hits found
Ah1TC2B09	TC2B09	TC3A12	Moretzsohn et al., 2005	gcccatatcaagctccaaaa	tagccagcgaaggactcaat	(TC)27	PERFECT	58	190-200	0.645	P	2	3	P	5	DQ099223	gatcccagcaaccctcttctttatgccgacagagcccaagcccatatcaagctccaaaacttcacaggtctctctctctctctctctctctctctctctctctctcttcctctctcttcctctacgaattcctgttttgtgtttacggtttaccctactaactaacaatcatggcgtttcaacgaacagaagccgtttctgatgcgaacaaagccattcaattgagtccttcgctggctaaggcctaccttcgtaaggggtacgccgtcctcttcttcccaaaccctttatttatttttctttccaatcattcgaacatcaaattggttgctaattttcaacgattgatgcagaactgcgtgcattaagctggaagagtatcaaactgcaaaggtagca…	At4g11260.1 68417.m01822 phosphatase-related low similarity to p...	5e-19
Ah1TC2C03	TC2C03		Moretzsohn et al., 2005	agacgtgagtgcttggttca	cagcctagagccgaattcac	(AG)39	PERFECT	54	213		M	1	2	M	-	DQ099180	gatctactttaaatatctaatgatttaaataaaacaaaaatacaaaatgaaatgataaaagacgtgagtgcttggttcattattaaagagcacatatgtttctgaaagtggatgtacacacacgtgttagagagagagagagagagagagagagagagagagagagagagagagagagagagagagagagagagagagagagagagattaattttgctaaattgagtgctctatttgacacggaatggatcggtgaattcggctctaggctgaatcactagtgcgnccgcctgcagctcgaccatatggagagctcccaacgc	No hits found
Ah1TC2C07	TC2C07		Moretzsohn et al., 2005	caccacactcccaaggtttt	tcaagaacggctccagagtt	(CT)23	PERFECT	56	182-210	0.492	P	2	2	P	A3	DQ099181	gatcattcgcattcacggcttcaagaagattcaccacactcccaaggttttgtgctctctctctctctctctctctctctctctctctctctctctctctaaaatgtcacctattctctgctttttagaaattcgatgaatgtcaagtcttcattattacgtatgttgcttcttgtaactctggagccgttcttgaaaaattcaagaaacttcactgtgatttttccacagaaggtgttggtggacgcggtgaactcgctccacactccacagtagcgtcgt	No significant hits found
Ah1TC2C11	TC2C11		Moretzsohn et al., 2005	tcctaatgcacttgtgacgc	gaacctggaatttttgcatga	(CT)24	PERFECT	56	154		M	2	1	M	-	DQ099166	gatctttatgccaatatccaaatcacgcgtttgtgtgagtgacgcggacgtgtgggaggcatttttcgcaactggcactagcgcgtggggcacgcggtcgcgtggaacaatttgtgccaaaggcacgcctctagccatgcttttgcgtgactttctgttcactttctttttcttcctaatgcacttgtgacgcggacgcgtcagagatgctgtcgcgtcacgtgctctctctctctctctctctctctctctctctctctctctctctctcttatgcagtatgtagaatgcaaaatgcaatgaatgtcatgcaaaaattccaggttcaaacaaaattcaaaaacagagtaaaatagagaaggaatgatc	No significant hits found
Ah1TC2C12	TC2C12		Moretzsohn et al., 2005	ggagttttgagttttgagttttga	cccgctattccccaaaat	(TG)28	IMPERFECT	56	191		-	-	-	P	A10	DQ099167	gatctttgaattgaagaagggttatgtaaatgaagattaggagttttgagttttgagttttgagttgtgtgtgtgtgtgtgtgtgtgtgtgtgtttgtgtgtgtgtttgtgtgtgtgtgtgagagagaaatgactaaaaaatatatatgagaaataaactaaaaaatatatatgagaaataaactattaaggataatttagtaaatttataaattttggggaatagcggggacgggacgaggatc	No hits found
Ah1TC2D06	TC2D06		Moretzsohn et al., 2005	agggggagtcaaaggaaaga	tcacgatcccttctccttca	(AG)30	PERFECT	48	196-224	0.91	P	1	3	P	A1	DQ099207	gattcatctatataggttttacgaaagtagagagagacaaattttagagagagaaaaagggataggaatgcactggcagagatgaggagggggagtcaaaggaaagacatgcaatggcggagacaacgtgtagaggagtctgcatggcggagacaacgtgtagaggagtagactgcaacagagagagagagagagagagagagagagagagagagagagagagagagagagagagagagatgtggttaaggtatttgagggaagaggatgacaaactgaaatgaaggagaagggatcgtgactgtaaatttaggataaatttaccgtcagttttttcgttgaaaaatgatgtaagtaaatttttaaaaaataactaaaagattgtatttagatttgcgt…	No hits found
Ah1TC2D08	TC2D08		Moretzsohn et al., 2005	atgtggggaggtcggtaac	tcacaggttttgtgtgctcg	(CT)25	PERFECT	56	300		M	1	3	M	-	DQ099182	gatcatggacacaccttgcatatcactgatggcacggaggaccgtgccaaggcttaaatgtggggaggtcggtaaccgacttccgaaggtaagctctctctctctctctctctctctctctctctctctctctctctctctctcaacaccaatattttatttttcttttattagataagataacttgcgtgagtagtagttgcttgcattcaggtactacttggttgagtgataaatcctttttcaagacactattttatagcatttcagttatttgaatcaaaatttttgttaaatttgtttgaagatttttaatttggaacattgttttagagctcgagcacacaaaacctgtgagattttgagcctatttgattggttgcaatttatcagccaatg…	No significant hits found
Ah1TC2E05	TC2E05		Moretzsohn et al., 2005	gaatttataaggcgtggcga	ccatcccttcttccttcaca	(GA)23	PERFECT	52	102-122	0.864	P	1	3	P	A1	DQ099183	gatctgagcgttgcgttgggttcgggaattggggaattgcgagctacgatggtgattggtgaagtggtgagtgagtgaggagtggtcagtggtcagaatttataaggcgtggcgattggggagagagagagagagagagagagagagagagagagagagagagagaggaatgatttgtgaaggaagaagggatgggtgtggtttgtgtgggagagagggt	No significant hits found
Ah1TC2E11	TC2E11		Moretzsohn et al., 2005	aaacttggacgttggctttg	caggttcgggttcacacttt	(ATT)6	PERFECT	50			M	2	2	null V10309	A1	DQ099222	gatcttcagatggaagtccataaaacttgcagttttgttgcattaatgcaactagttgaggcttaagctcaaagttattggctccaatggcaggaatggagatgcttcttccatcaaacttggacgttggctttgtgaagtcaccaagcattctccttgcattattattattattattttcggctgccatctccttctcttgttcgaaaatttctaaaaggttatttctggattgttgtaatttagcttctcttaattttctcttcagagtcctttcaggttctggatcaaagtgtgaacccgaacctgaagaattggcttacaatggttcgggggaaatacttagatttcagtccggaaaatgtaaggttggtatttaacttgccaatgatgcaagga…	No significant hits found
Ah1TC2G05	TC2G05		Moretzsohn et al., 2005	gccgagctagtttgatttgg	ttggatttgaatggaggaatg	(GA)35	PERFECT	56			M	1	1	M	-	DQ099208	gatctattttgaaatggaccagaggccgggttgagtttctttgtgccggaggccgagctagtttgatttgggccataggccgtgactggttggtcagtggtaagggttagagttgaatgagacagtgagcggattgtaatttgagagattaagttaggattgagttagaaccttaagaaccttagatatcaacccgtgtttatggtttctattttagtcccttaatatttagtcccttgagagagagagagagagagagagagagagagagagagagagagagagagagagagagagagagagagagagtcactattcattcctccattcaaatccaattttctctcaatctagagcttcaatcaaagacttatttatggccacgtgatc	No significant hits found
Ah1TC3A10	TC3A10		Moretzsohn et al., 2005	gcatggggtaaatcttccaa	atgtgcctatcaggggtttg	(TC)25	IMPERFECT	48			-	-	-	M	-	DQ099209	gatcagagttgcaaagacaagcgggggctctgcatggggtaaatcttccaagcttggccgccaaatggctaagcctagggtcctcgctctctcgagtactctctctctctctctctctctctctctctctctctctctctctctctccatttagcatgcggctactcgtatatgaacaaaatcttgaatcactattgaaccttatgaattttgatccaccatgacaaacccctgataggcacatacacatgataaatggaggatttgcaggaggaaaaattactaaatcctcacaaaagacatcttaaggaggtatatcaagtcggagaagacatcggatatccagatctacctacaatttcattcatcaaagaagattcacaaggggtgacgtcttgt…	No significant hits found
Ah1TC3B04	TC3B04		Moretzsohn et al., 2005	gaagaagaagtcactgcggc	aagctagtttctgattaaagcacca	(TC)23	PERFECT	50	241		M	2	2	P	unlinked	DQ099168	cttggtgttgtcaactcttcgaagaagaagtcactgcggcgcggcggagaatggaacacgccgacgttttccttggcttacacgacttcctcgagcggatgcgccaaccctccgccgccgatttcgtcaaagccatcaagagtctctctctctctctctctctctctctctctctctctctctctctctatgattcctttctatctagttaatttattgttattgttaaacctaattggtgctttaatcagaaactagcttagcttagcttagcagtaggtctaaatt	At3g19770.1 68416.m02502 vacuolar sorting protein 9 domain-conta...	9e-09
Ah1TC3B05	TC3B05		Moretzsohn et al., 2005	ggagaaaacgcattggaact	tttgtcccgttgggaatagt	(AG)25	PERFECT	56	248-270	0.71	P	1	3	P	A8	DQ099191	gatcaaaacaataataaagggtatacaaccatcggaagaacttagaacttcttgtggcaaagtgtccacctcaaaaaggtttcaaagccaccaagaaccatcgctcagggctaacactacatccagtcgttaatgcaccttcggatgataacatgcatcctgtcacactcatgttcaataccacaaccaacttccttccttcaccgcacaaaccatttttcatcaacgaatagtggcttactgttaatggttaatcttggcctattactgggagaaaacgcattggaactttaaacagcaagtttcatcgaatcaacaataaaatattacgtattaagtgaacaaattccactatcatataagtacttggcgaaagtaaaggctatataaaggatgcat…	No significant hits found
Ah1TC3D04	TC3D04		Moretzsohn et al., 2005	tttcgtcatttcagctcctc	ttcagcctagagcggtattca	(TC)34	PERFECT	52			M	1	1	M	-	DQ099228	gatctttacagtgctcctcctctttatatcaatttcgtcatttcagctcctccgtgcttctgataatcccgacgatgttgatgatgccgtaattgctctctctctctctctctctctctctctctctctctctctctctctctctctctcttacaactttaagtgttggatc	No hits found
Ah1TC3E02	TC3E02		Moretzsohn et al., 2005	tgaaagataggtttcggtgga	caaaccgaaggaggaacttg	(CT)26 + (CA)7 + (CA)5	COMPOUND	56	270-310	0.708	P	2	3	P	A3	DQ099210	attccaactgaggttttcaagattgtgtttcttaaactttattgactctgctgtagaacctattcagttctgtaattctgtttgcattcaatggggccagatattttccaactatgtaatcagcagcctgttttaatgtattaacaagtatgtattgggaaagcaaaaattgtattagcaagtagtgaggctgacaaaccatattgatgaaagatacatgtccatatttgagagaccttttaactttgtgaggctttagatagagtaaattaccttttgttcagaacactaataaatctaaagaaatattgtacccatgaaagataggtttcggtggacaatactactcagtctcaccaaaaaaatcactcactctttttcaaacaaaaactgtttgtc…	No hits found
Ah1TC3E05	TC3E05		Moretzsohn et al., 2005	caccacttgagttggtgagg	cttcttcttctcccgcaatg	(GA)25	PERFECT	48	358-370	0.798	P	2	3	M	-	DQ099211	gatccacactgatgataatggttcagacatgatgactaagagtttacctgcagtaaagtttaattcctgcaaagagaaggcaggcttggtggagcagcctatcaccacttgagttggtgagggagagatttgttggtgggtccccaactaagtggggcccacaattttaaaataaaaaataaataaagaaagaaagaagagtggctaataagccacggtaaggagagagagtgtgagattttgaagccctcattttgaaacaaaataggagggaaggagagagagagagagagagagagagagagagaaagagagagagagagagagtgtgtgaagcctaattcattttgaatgaaagaaaagtagctgcgtggtctcattgcgggagaagaagaagtt…	No significant hits found
Ah1TC3G01	TC3G01		Moretzsohn et al., 2005	gacggtaatcgtgccctaaa	tgcagtagtggcagcagaac	(TC)14 + (TC)12	COMPOUND	58	250-256	0.745	P	2	2	P	A7	DQ099192	gctaataattggaaggaaaacgagaaaaataggcgcgaagtttagtgtcatatttaccataagaaaagtccgacaataaacactttaatggaacgctgagttttggtgacctgcaccgcattacggtaaatccgacggtaatcgtgccctaaatttgaactgcgaaccctcttttcctttatttcgaatttctctctctctctctctctctctctctctttttaacctctcgccttcttctctctctctctctctctctctctaaccttctcatatctcctctccattaacattctcctctgtggcaaccccatccgacggtaccctctcaccattctgctgttgttgctgttgcaaaccggttctgctgccactactgcaaacgcttctacggccact…	No hits found
Ah1TC3G03	TC3G03		Moretzsohn et al., 2005	atctgcagcctcaagctgat	gccggtatgagagattggag	(TCC)10	PERFECT	56			M	1	3	M	-	DQ099224	gatctctggatctgcagcctcaagctgatgtggggcctcctgctgtggtgtagcgtgctctgtgtctgcctgctgatgagtctctgcctgggaatgaggctcctcctcgtgctcatcctcctcctcctctgatggctctgatggtgtgtcgggctcagaggggatgtcggcgccctgtctgatcatcaacttcagatgggaatagcgtcgcctgttgcagcgctccaatctctcataccggcgcctgttacggcgctccatctgatcaagctggcggaatagacggtgcacgaggcgataaaccggctcagaggcgggtggaggtgcagtggtggcagcaggggcagctgtagatgaagagggtccagcagatggaggggctgtctcatcagtagcagt…	No significant hits found
Ah1TC3G05	TC3G05		Moretzsohn et al., 2005	gatcccaagtctccagagga	aacaacaaggaggcagagga	(GAG)4 + (CTT)15 + (TC)23	COMPOUND	56	118-130	0.423	P	1	3	null V10309	unlinked	DQ099169	gatcccaagtctccagaggaggaggagacttcttcttcttcttcttcttcttcttcttcttcttcttcttcttcagagaacctagtcaccacagtcttcttttccgctgcccaatcctctgcctccttgttgtttctgtagctcagtaccgcagtttcctgccgtcactgcttagcacccgcctgtcgtcacttctcagacccatagctccgtaagaccataagttcttctctctctctctctctctctctctctctctctctctctctctctcacattgtgagatc	No hits found
Ah1TC3H01	TC3H01		Moretzsohn et al., 2005	ctaggatgggtgacctcctg	taacactatccgcgaagcct	(T)15	PERFECT	52	183		-	-	-	M	-	DQ099170	gatcccatcagaactccgcaattaagcgtgcttgggcgagagtagtactaggatgggtgacctcctgggaagtcctcgtgttgcacttctctttttttttttttttaacgtcgtgccgaccttcattctttaaatgacgctatcccgagtaggacacctaagggcgagccgcaatggcctcatcctcgacaggcacctacggtacccgcaaggcttcgcggatagtgttacgctctctcncgccgcatggttaacaaaattgtgtgtgcgagctatagtaggtgcgatcataccagcactaatgcaccggatc	No significant hits found
Ah1TC3H02	TC3H02		Moretzsohn et al., 2005	ctctccgccatccatgtaat	atggtgagctcgacgctagt	(AG)5 + (AG)25	COMPOUND	54	280-300	0.671	P	1	3	null V10309	A1	DQ099184	gatctctccgccatccatgtaatgtccaacgtgagtgtagtatgtaaagggtgtccctggacccttctaatgcatgtcctccagcccgtcggacccgtcatcgtcgctaaacttgagctttcactgccggtgcaccgtcgtgtcaccaccaggagggaagagagagagcgcgaagagcacagagaagagagagagagagagagagagagagagagagagagagagagagagagagaactgaggaagcagaggaggagaagaggctgctactagcgtcgagctcaccattgtccttaccgcatcgccgctatcgttgtgctcgcaagcgaggaagcccatcgctgccgctgctgcccgtgaagtcgttgccatcgtggttcagaactgaggcgagaaaaa…	No significant hits found
Ah1TC3H07	TC3H07		Moretzsohn et al., 2005	caatgggaggcaaatcaagt	gccaaatggttccttctcaa	(GA)20 + (TTC)4	COMPOUND	58	246-270	0.863	P	2	2	P	A6	DQ099193	gatcaatatattcacagtgaaagaagattcataataataaaagaaaaaaggaaaaccctaggattaggattggacttacgtcaccacttcggttgggcaatgggaggcaaatcaagtgggatttgttgtaaacggggaatgcctctgacgccgcctcatcgaacaaaacgtcgtcgtttagaatcgatttcacatctgcgcaagccatttaagaatgaacataattgaatatgagagagagagagagagagagagagagagagagagagagaggaagaagacaaagaacctttagcgacgtattggatttcaccagggggagaattgagaaggaaccatttggctatttccaccttctgcttgtcactaagctctgattcttcttcttcatccgccatt…	At3g05520.1 68416.m00605 F-actin capping protein alpha subunit f...	7e-19
Ah1TC4A02	TC4A02		Moretzsohn et al., 2005	attcaaatcggaatggcaag	gagcaaagggcgaatctatg	(GA)26	PERFECT	54	280-284	0.411	P	2	3	P	A2	DQ099137	gatcaaaagaaaaacaattggcaggaataaatacatcatcgcattcaaatcggaatggcaagagacatatatacatattaaaccctagagagagagagagagagagagagagagagagagagcgagagaggagaagacttactagtagcgagaaggagagacgaaaccctagacgcagagagggagagattacttcatgttccttgcttgcttccgaggtttggggcttcgaacgagaaaggagcagcttcgtcttcaacaaatatctgtttctgttcttttatgtttgtgtctctctgcatagattcgccctttgctcttttgtttttgctattttctcgttttaatcagctcactaggatc	No significant hits found
Ah1TC4B01	TC4B01		Moretzsohn et al., 2005	gaggctccaacattgctctaa	ctagtaggttcttgtgagagagagc	(TC)31	PERFECT	58			-	-	-	M	-	DQ099194	gtgttgggaggctccaacattgctctaaacatctgtgaggatcatcgtagttgaaagtataaagagtaagtagtagtcaaaagcgttaagctagagttagttaggaaaattagaagtctgttagtgaagtcaagtctgttgtatataaaccaaattctggtgtaaaattcagtgttcattcaatcacaaagatcttctcttctcttctcaatactctctctctctctttctctctctctctctctctctctctctctctctctctctcttctctcgctctctctcacaagaacctactagatc	No hits found
Ah1TC4C08	TC4C08		Moretzsohn et al., 2005	ctcccaaagcttctgaatgg	tggagaattgccgatttagg	(TC)7 + (GGA)4	IMPERFECT	52			M	1	3	null K7988	A2	DQ099225	gatccaatttggttcctacctctctattaactctaaccctttgtactccctcccaaagcttctgaatggtaacttctggtgcttctcactctgtcactgtcacattcatcataattaataaaaactctcagcactacgctacacactctctctttctctttttcattgatttattgtttctacttccaaatctccatgagagtgagacattccattcctctttgtcctttctaattctatcctaaatcggcaattctccatatccaggtcagtttcgcggtgattactatctctgattggacaccgatcaggtgtcgagcttccacatggccaacactaccttcagcgccaacaaatgggtcgatgatttgggaggaggaggaaacgcactggccaaca…	No significant hits found
Ah1TC4C11	TC4C11		Moretzsohn et al., 2005	tcctgactgggtcctttgtc	ccaaaggggagtacgaacat	(CT)18 + (TC)10	COMPOUND	56	417		M	2	2	M	-	DQ099215	gatctcgtttgaccacctcatggatggtcttcctaggtcttcctctacctttcaccctttgtccatcttccatctcatccaccctcctgactgggtcctttgtcggtcttcttctcatatatccaaaccacttgagatgcaattctaccgtctttttcacaataggtgctactccaactctctctctctctctctctctctctctctctctctttctctttttctttctctctctctctctctctcttatatcttcactccctattctatcaaatcgtgtgtgatgactcatccatctcaacatcttcatctctgtcacacttaacttatgttcgtactcccctttggctgcccaacacattgcaccataaagcatagttggtctgataacagtgcaat…	No significant hits found
Ah1TC4D02	TC4D02		Moretzsohn et al., 2005	aagttgttcccgttgcactc	aaaacaccataaggtgaatcaaa	(CT)21	PERFECT	54	202-240	0.786	P	2	2	P	A2	DQ099185	gatcttgtttagggttctggacaaagaagaacaaaaaggaggtgtttctgttggtccgtctcctctctgctcttctttctccgaagctcgtctttggccaagaagaaaatgaagctctgttcgaatcgcctcccctccacaactccctgtcgattttatgttcctccacgacctcctcgtgtacgccctcaacaacccgtgggaggagttcttgctgattgctggagcctccaccagcaagaacatcagcatcttctgcttcaacgaagacgacgcccaagccctgctgtgccaggttttcacggtccaccctcgcctgcgtgacagctccaaagttgttcccgttgcactcaacaaggttcctaagttgctcctctctctctctctctctctctctct…	At3g23710.1 68416.m02981 chloroplast inner membrane import prote...	2e-08
Ah1TC4D09	TC4D09		Moretzsohn et al., 2005	ttgtgctctgctcttggttg	cttgctggaggaaacacaca	(CT)18	PERFECT	58	220-240	0.389	P	1	2	P	A10	DQ099216	gatcatctgttctaacactttcctttttaacctgctagaattattttttacatttttggttttccttttgtgctctgctcttggttgatttcttgggggtgttgttatttgacattcggtgtaattggtaagcactgttgcacattttatcttaagatttagctccccacaccaccacctctctctctctctctctctctctctctctctctctcatgaggagccttatcctttttgtacttaaaattctctttgtatgtgtgtttcctccagcaagcagatgtaatttgatttgcaaagtgtttattttgtaagttttcttgggtctgataagcaattttgtcacctactgttctcctcattaagccttcttttccttggactttcagaatatatttc…	No significant hits found
Ah1TC4D12	TC4D12		Moretzsohn et al., 2005	atggaggagagggagagagg	aaatctttcccacccaaacc	(AG)5 + (GT)3	IMPERFECT	52			M	1	2	M	-	DQ099226	gatcacaatttcgtccaccaggtgccataaatggttatataaaacaaaaaagctatacttttaccacaccaaacttagaatgttgctcgccctcgagcaaaagaagaaagaatagaagaagaagatatggaggagagggagagaggtgtgggtttcggccaagggggagaagagagagtagtgatgtgtgaaaatgaagaaggatggaggggtttatatagtggagggagaggggtttaggttcggttatttagggtgggtttgggtgggaaagattttgaatttgaaggtaggtggggtttatgg	No significant hits found
Ah1TC4E08	TC4E08		Moretzsohn et al., 2005	tctcatccaccctcctgact	gatgcgtgagtggtcatacg	(TC)28	PERFECT	60			M	1	2	M	-	DQ099186	gatcaaacaatgccattgagctctatcatgtatcatgtctacatagagactatttacatgtagatctcctttgaccacctcatgaatggtctttctaggccttcctctgcttttatcccttgtctatcttatatctcatccaccctcctgactgggtactctgtcggtcttcttctcacatatccaaattacctgagatgcgattctaccatctttttcacaataggtgctactccaactctctctctctttctctctctctctctctctctctctctctctctctctctctcttatatcttcgttccttattttatctaatcgcgtatgaccactcacgcatcttaatatcttcatctctatcacatttaacatatgttcatgctctcctttggccac…	No significant hits found
Ah1TC4E09	TC4E09		Moretzsohn et al., 2005	ctttcttcccccttgaacct	gatcaagtgaaaatgttagtataag	(TC)22	PERFECT	48			M	1	1	M	-	DQ099204	gatcactcttcaagataataatccaactcgttttttgtatcaataaatacagattcctcacttacatggataacgaagtcaacttgctaagatttgtgactaaactttcttcccccttgaacctgaaggcattggtggtggcggtggcatatttgtgactaaactctctctctctctctctctctctctctctctctctctctccttagttgtatattctaaaactaaatcttatactaacattttcacttgatc	No significant hits found
Ah1TC4E10	TC4E10		Moretzsohn et al., 2005	acgtcatcttccctcctcct	ccattttctcctcgaaccaa	(CCT)4 + (T)12 + (CT)14	COMPOUND	58	300-344	0.841	P	1	3	P	A3	DQ099214	gatcatcttgtgcttgagaactttctccttgtcgagaatcttaatggcgacattgtctccggtgaccgtgttctttgcaaacttcaccttcgcgaaattcccctcgcccagcgtcctacccagctcgtacttgccgacacgtgtccttccgctgttggtcgcatgaccaccattccctggacgtgacgtcatcttccctcctcctccttcctctccttattcaaatcccttctgcacgttctatgcaattttctctatctagtctctatttaaagcttaaaacctcttcttctagcaggttgccacacctgattattagtcatcctcattcttttctttttcttcttttttttttttactctctctctctctctctctctctctctcaaaaccaagcta…	At1g01140.2 68414.m00019 CBL-interacting protein kinase 9 (CIPK9...	1e-18
Ah1TC4F01	TC4F01		Moretzsohn et al., 2005	gaacaaccgggagcaattta	cgtccagttcctatagaacctatca	(C)13	IMPERFECT	58			M	1	2	M	-	DQ099187	gatcctttatcaaagaataactctggttatcaaatgattgaacaaccgggagcaatttacttacgatacttagttgacattcataaaaagtatctaatgaattatgagttcaatacatcctgtttagcagaaagacggatattccttgctcattatcagacaatcacttattcacaaaccccctgtggggctaatagttttcatttcccatctcatgggaaacccttttcgctccgcttagccccacccccccccaggggtattttagtgataggttctataggaactggacgatc	gi13359021|dbj|BAB33238.1| hypothetical protein [Lotus cornicul...	8e-47
Ah1TC4F02	TC4F02		Moretzsohn et al., 2005	gcactgcaccccaatctcta	gatgggtggtttggtgtctc	(C)14	PERFECT	58			M	2	2	M	-	DQ099212	cttcacggcactgcaccccaatctctaaccccccccccccccaatctctcacccattcacccctagttgcacccgttctgccattcacccctaatctctcacccatttacgtgtagctacaaccattcaccccaatctctcacccatcctcagagtcagagacaccaaaccacccatcggtcacttcgtcttcctgatcaccatcggaagctgctcgtcggagatcggtgnattcc	No significant hits found
Ah1TC4F04	TC4F04		Moretzsohn et al., 2005	tccccactacctcgactctc	ggtatttggggaagggtgtt	(CT)27	PERFECT	48	104		-	-	-	M	-	DQ099171	gatccccactacctcgactctctctctctctctctctctctctctctctctctctctctctctctctcttcttcacaccttcccataacacccttccccaaatacccctcaccaatcacctccatttctcttccccatcatctcttcaccaatcatctccacccactcttccccaaaaacccacccacctcanaattcaaattcaaatacttttccttccaaacccaacccctaatacacgaaaaccccctctctctcaccctataaataccctcttcaccaccttcattttcacacatcataaacactacttctcccctttagccgaatcactaaaccccctcaatctcctctatttcttcttcttctactcttttctttctttttttgctngaggac…	No significant hits found
Ah1TC4F08	TC4F08		Moretzsohn et al., 2005	tgcaattcgacttcttggtt	tcataaacaccgattgacattg	(TC)30	PERFECT	48			-	-	-	M	-	DQ099217	catcatgtgtgtattcaaaacccacgtctaatagataggaatatatgcaattcgacttcttggttaaaatctctctctctctctctctctctctctctctctctctctctctctctctctctctctctaccatttaatacttgcaaactaataaaatttgttaatagaacaaacacattaaaacaatgtcaatcggtgtttatgatc	No hits found
Ah1TC4F10	TC4F10		Moretzsohn et al., 2005	tccaagtaccttcttcttcttcttc	cgttgaagtcaatccagatcc	(TTC)33	PERFECT	48			M	1	1	M	-	DQ099218	gatccaagtaccttcttcttcttcttctctgttcgtgttcttcttcttgttcttcttcttcttcttcttcttcttctttttcttcttcttcttcttcttcttcttcttcttcttcttcctgttctccttcttcttcttcaacctaattaaatttgttgttctcctctattcacgtttttcttctctgcattatggatctggattgacttcaacgtaattagcttcgtcattcatcttcttcttcgatctgcacttctgaattgaaacaatgaatgaatcaacttcaaatcaattgaacgagtacgatttggataattcttctaaaacgtatcaatttgatgaggtttgaattattgaattttgaatctaattgaatggaatgaaattgctaattttatt…	No significant hits found
Ah1TC4F12	TC4F12		Moretzsohn et al., 2005	gatctttccgccattttctc	ggtgaatgacagatgctcca	(CT)23	PERFECT	56	220-232	0.763	P	1	3	null V10309	A2	DQ099172	gatctttccgccattttctctactctctctctctctctctctctctctctctctctctctctctctctattgtgacctctgtctgtttgccatccatcattcgccgtcgatcgcctgtgtctccatgtgtcgcatgttgctctctactctctgttgagtctattctgcttctccttactctcactctttgttttgttatgtggagcatctgtcattcaccgcgctgtcgccattcgtcgcattgccaccattcgtcgtgtcctttgccgttcgtcgcgttgccgtcgttcattcacacacaaccgccgcttgtctgtttgcacaactacgccaggtttttcctactctatn	No significant hits found
Ah1TC4G02	TC4G02		Moretzsohn et al., 2005	gatccaactgtgaattgggc	cacaccagcaacaaggaatc	(TC)27	PERFECT	58	130-166	0.784	P	2	2	P	A3	DQ099173	gatccaactgtgaattgggcaaaagaaaggttctctctctctctctctctctctctctctctctctctctctctctctctctctcgtgcgtgctttataccttgattcacctttctatctgatattaatgggattccttgttgctggtgtgcttctaggtatgatgagattgagtcaaagatgattccattggggagacaatcaggatgcaatgtgaacaaaggtatttgcctttgatttgtctgaggaatatttgcttgtcattctaattaattaatatgtttttagtttttgggttgtggatgtatttgtgtgggccacagtggccatgtgagtggactattttgcttcaacatagagaacattattaatttcgaagcatgatgggagtgacattcc…	No significant hits found
Ah1TC4G05	TC4G05		Moretzsohn et al., 2005	aacccactacgggactaccc	acgacgtggaggagaagaga	(CT)33	PERFECT	58			M	1	3	null V10309	A1	DQ099219	gatcatatgaatacctagtttcccagttcccctaacccactacgggactacccccttccctctctctctctctctctctctctctctctctctctctctctctctctctctctctctctctctctcacagccagcagccaccacctccgtcgtcgccgaactcttcttgtcagccaaagggtgtctcactaccagtagtgataaacagagggttagctcaaagctctcttcttgtcagccaaagggtgtctcactgccagcagtgataaacagagggttagctcaaagctcttggccgtccattctcttctcctccacgtcgtggccttaacacttgcagatcgaaactcgt	No significant hits found
Ah1TC4G06	TC4G06		Moretzsohn et al., 2005	atttcacattccctagcccc	catcgactgacttgaaaaatgg	(CT)14	PERFECT	56	239		M	1	2	-	-	DQ099174	gatcattggcattctaagatggtcaatttgttagatttcacattccctagccccaatttgttacacctctccgtgggtctctctctctctctctctctctctctgagattaatgatatttgcacaagattaatgccgtacattttttgaaatttgatgtgtaattcatattaactaagtatattttgtggaataaaaatttgttaggtgtatacttgatgtcatgtttgtatcggtactaagccatttagtccatttttcaagtcagtcgatgactggcatttttttggtct	No significant hits found
Ah1TC4G10	TC4G10		Moretzsohn et al., 2005	ttcggtcatgtttgtccaga	ctcgagtgctcacccttcat	(GA)20 + (GA)5 + (GT)5	COMPOUND	56	205-220	0.543	P	1	2	P	A7	DQ099195	gatcagaacaacatcatcgaccaaataaaggggaatactagagaatgcaaagccaaaaaaagaaaaaggaaaaaaaaatacttgatgttgaaaaagaaacaaaagtaaaccccaggaagaaaaaatgaagagaaaaaggagctgaataggtagtattggtacccgtaaaattataagtgttgttgtgttcggtcatgtttgtccagaaaccagaatgtggaggttgtttcatcccactatctcagtctgaagcgctgcattacgaatttatcgcatgcttgagagagagagagagagagagagagagagagagagagagaagagcgtgagagagagaagagtgagagagtgacggagtgcgtgtgtgtgtacactagcatgaagggtgagcactcgagg…	No hits found
Ah1TC4H02	TC4H02		Moretzsohn et al., 2005	accgcaaactcatccatctc	gatagcgtcagaggcagagg	(TC)16 + (CT)5	COMPOUND	56	184-192	0.725	P	2	2	P	A2 and A8	DQ099198	gatccacattgtgttatcgtcggaagtacccgtcggtaaattcgacgataattgtgccataaatttgcaccgcaaactcatccatctcccttcatttcgaattcagtctctctctctctctctctctctctctctctctaatttttcaccttcctctctctctatttaacctttcaccctcccattctctctctaacattctcatctctcttctccgtcaacctgctccgccacctctgcctctgacgctatcgaatcccactgctgtcattgctggctctgccgcttctgcttctgccgccattgcaacttgtaacaccctactatatagagttttatgcttaagtcatagaacagaggtagtgtggtattacggacctctaaacaacaaaaatcgat…	No significant hits found
Ah1TC4H07	TC4H07		Moretzsohn et al., 2005	cctccgttgctcttctgaac	gatcaagcacttcagacaatgg	(TC)32	PERFECT	50	166-220	0.742	P	1	2	-	-	DQ099202	gatctgaatctaggggactattataggtaattttaaatctcgaggaccaaaatgagtaatcgcgtgaatctcaggaccaaaatggggatttagtcaacttaacccacttccagtttttcaaaatatcaaaacaacccttggaggaggtgcggcggctactanactcctacgattcccgcaacggaattgacgatggcagaatgaggtggattcaggtgagggtcaccgggatgagctgcgctgcatgctccacctctatcgaatcggctctctatgctgttgacagtgtaattaccgcctccgttgctcttctgaacaaagccgatgtagttttcaacccagctctagtcaaggttagtctctctctctctctctctctctctctctctctctctctct…	At5g44790.1 68418.m05491 copper-exporting ATPase / responsive-to...	6e-12
Ah1TC5A06	TC5A06		Moretzsohn et al., 2005	tcggtttgggagacactctt	ttgtaagcagacgccacatc	(TC)27	PERFECT	52	164-200	0.825	P	1	2	null K7988	A6	DQ099203	aatcaagggagtttggctaacattctatttaaactagtttttgacaagctgggcctagagaaaaatgatataaaagcatattggacacctcttcggtttgggagacactcttattcgacctctaggattcatctctctctctctctctctctctctctctctctctctctctctctctctctctctaccacctttggtaaggatacaaaagcaagaaccctaagcatagactatattgtggtggatgtggcgtctgcttacaatgccttgataggtcagacaatattaaattgacttgcggtagtagtctcaacttcccattgctgcatgaagttctctacttctgagggaatagccactgtaaggaaagatcagaaattggtaagaaggtgttataac…	gi|38194929|gb|AAR13317.1| gag-pol polyprotein [Phaseolus vulgaris]	3e-13
Ah1TC5A07	TC5A07		Moretzsohn et al., 2005	gtttggttctccctcctcct	agcctcttcattcccctcat	(AG)15 + (GA)8	COMPOUND	56			M	2	2	P	A4	DQ099196	gatcatactgaaaaaagctagtataaagatacgccttttaagcttttaagatgaattacacacatttattttaaaaaaaggttcaacatatatatataccataataaagatattgttattattatagaattctttaacattatttacctttaataaactcatcttttggtttcatctttgagaccccgtttggttctccctcctcctatgtcaagagaggaaagaaaaagaagctagagagagagagagagagagagagagagagaatatgagagagagagagagaatatggttacggtaaggttatagggaaatgaggggaatgaagaggcttataaggacataaaaaaggtgcataaggtggaaagtgggctttccttattgggcctgacaggtcca…	No significant hits found
Ah1TC5C05	TC5C05		Moretzsohn et al., 2005	tcatcttcacttcccctttca	cccaaccaaatccaacactt	(AG)6 + (AG)14	COMPOUND	56			M	2	2	null V10309	A4	DQ099197	gatctttattgtgagatatgattgcttgatgattgattacatttgaaggagaatgttgtaagtcaaagatgggtctccaagagaagattgtgactgaggattggtattctgcaatgcccatttcagtgaatctggcaagtaggaagtgtgtgaagattgagaaagctgagagaacaagcccaacaagaccaacccatttcatctttgacttcatcttcacttcccctttcattgaatactaaaaaaattgtttctttttccccccctcacactctctctgttgagcttcagaaacagaagcagaagcagcagccacaagagaagttagaaacaaactaaacatggagaaaaagagagagagagatgaaagagtctttgagattgagatgggcacgtgtt…	At3g30300.1 68416.m03826 expressed protein contains Pfam PF03138...	9e-17
Ah1TC5D01	TC5D01		Moretzsohn et al., 2005	cattgaccactcacatccgt	gatgggagtgtgtattcggc	(TC)20	PERFECT	56	126		M	1	2	M	-	DQ099176	gatcatcccttctgttttccattgaccactcacatccgtacacctactatcttcaaaattcaacatctctctctctctctctctctctctctctctctctctctcacccaaatcccacccatatggccgaatacacactcccatccatctcctccatatcttcttcttattcttctattctttcttcttttgctcgag	No significant hits found
Ah1TC5D06	TC5D06		Moretzsohn et al., 2005	gaaattttagttttcagcacagca	ttttcccctcttaaattttctcg	(AG)21	PERFECT	54	174-184	0.782	P	2	2	M	-	DQ099206	gatctggaaaaagatgagaaattttagttttcagcacagcattaattgataattaagaaaaagggatatagcccaataagttcaaacagtgaataaacattgcaaacatgaaaaaacgaaaagagagagagagagagagagagagagagagagagagagagagaagatactcgagaaaatttaagaggggaaaa	No hits found
Ah1TC5H11	TC5H11		Moretzsohn et al., 2005	aaaaatcggaccatgattgg	tcttctcctccctcactcca	(AC)6	PERFECT	54			M	1	2	M	-	DQ099188	gatcctagagaggattgggccggtggcgtatcgagtggctctaccgcctcatctttcgaacctgcacgatgtgtttcacgtgtcgcagcttcggaagtacacccctgatgctagccatgtgttagaacctgaatcggttcagttgagagaagatttgacgcttccagtggctccagttagaattgatgatactagtatcaaacggttgcgtgaaaaagaggtttcattagtcaaagtggcttggaatcgaggcggtgttgaggaacacacttgggaacttgagtcgaagatgcgtacggattatccgcacttattctcaggtaatttgatttgaattttgtgggcaaaattcccaattaggtgggtagaatgtaaaacccggttaattaacggctaatt…	gi14715222|emb|CAC44107.1| putative polyprotein [Cicer arietinum]	5e-34
Ah1TC6E01	TC6E01		Moretzsohn et al., 2005	ctccctcgcttcctctttct	acgcattaaccacacaccaa	(GA)22	PERFECT	58	154-186	0.802	P	1	3	P	A5	DQ099175	gatcttgatgatgagaggctcaacaagatgtgcctccctcgcttcctctttcttctttgttctgccgcctccatcttcttggtggagagagagagagagagagagagagagagagagagagagagagaatagagttgggaaggtgaaaaagaatgaaggaattatggacaagtggagttcagatttggtgtgtggttaatgcgttaat	No significant hits found
Ah1TC6G09	TC6G09		Moretzsohn et al., 2005	ggaggttgcatgcatcatagt	tcattgaacgtatttgaaagctc	(CT)18	PERFECT	50	132-146	0.746	P	1	3	P	A7	DQ099205	gatcagcaaagaccaaaacttgctcagtgattcactctctttacattatttcagctttcgtttaatcatcaaaattgatttttttgtttggaggttgcatgcatcatagtcagagaacaatgaaccactgagtcttcctatgtactactctctctctctctctctctctctctctctctctctcatgaatcatgattgagagctttcaaatacgttcaatgatc	No hits found
Ah1TC6H03	TC6H03		Moretzsohn et al., 2005	tcacaatcagagctccaacaa	caggttcaccaggaacgagt	(AG)21	PERFECT	58	210-228	0.754	P	1	3	P	A8	DQ099227	gatcacaatcagagctccaacaaaaaataaaaagctttaattttgtaaaaatagagagagagagagagagagagagagagagagagagagagagacctttcttgtccagcggtgtcccaaatctgggccttgacgaccttggaatcaatattcaaggtcttagtagcgaactcaacacctatggtggactttgactccaagttgaactcgttcctggtgaacctggaaaggagattagacttgccaacacccgaatcgccgatc	gi738938|prf||2001457F GTP-binding protein	2e-25
Ah1TC7A02	TC7A02		Moretzsohn et al., 2005	cgaaaacgacactatgaaactgc	ccttggcttacacgacttcct	(CT)6 + (GA)19	COMPOUND	58	308-320	0.706	P	2	2	P	A8	DQ099140	gatcaggtgcattgttcgaaaacgacactatgaaactgcaatcaatggaactctctctctcttaactcttaaaatcatagtaagtaattaatttagacctactgctaagctaagctaagctactttctgattaaagcaccaattaggtttaataataacaataaattaactagatagaaaggaatcntacngagagagagagagagagagagagagagagagagagagacctctngatggcttgacgaaatcggcggcggagggttggcgcatccgctcgaggaagtcgtgtaagccaaggaaaacgtcggcgtgttccattctccgccgcgccgcagtgacttattcttcgaagagttgacaacgccaagacggagaaactgctccttcttgatgcga…	At3g19770.1 68416.m02502 vacuolar sorting protein 9 domain-conta...	2e-07
Ah1TC7C06	TC7C06		Moretzsohn et al., 2005	ggcaggggaataaaactactaact	ttttccttccttctcctttgtc	(GA)23	PERFECT	52	148-176	0.827	P	2	3	null V10309	A6	DQ099141	gatcagtaggcaggggaataaaactactaactagcaaggtgaaatatgagagagagagagagagagagagagagagagagagagagagagagaatattatcagacaagaaagagagcaaggtagtaaaacactaactactaagacaaaggagaaggaaggaaaacacgatgaaataaggagtaagaaaggcagataaagtgattaactactagatatctaaacattagatc	No hits found
Ah1TC7D03	TC7D03		Moretzsohn et al., 2005	ccctttattcactaagaaacatgc	caattttcggcgatcagag	(GA)16	PERFECT	52	142-148	0.579	P	2	3	M	-	DQ099142	ccctttattcactaagaaacatgctgagagagagagagagagagagagagagagagatttgaagaagaagcctaacttccactttccaattcaatcttttatcaactataattctcaattcggagctctgatcgccgaaaattgcggccacgcgatcacttcactaagatc	No significant hits found
Ah1TC7E04	TC7E04		Moretzsohn et al., 2005	gaaggaccccatctattcaaa	tccgatttctctctctctctctc	(AG)16	PERFECT	58	290-300	0.694	P	2	3	P	A3	DQ099143	gatctagcttataacggcaaacaaaatccaaaatactaaaaaggaaaattcatataacagaatatttataaggatgcaaaaagaaatgagagggttcgacggttgatgaaggaccccatctattcaaattcntaagagagagagagagagagagagagagagagagaagagagaggagagagaaaacttacttggtgggtgcaaacggctctttagggtttggcccttgctggagagagaaagatgagagagacagaaatctgaaagagagagaaagagaaagagaaagagagaggagagagagagtgcgaatagaggaaagagaatcacgaaactaaaacaatctgaacgtgaacgagagagagagagagagagagagagagaaatcggatc	No significant hits found
Ah1TC7F04	TC7F04		Moretzsohn et al., 2005	atcctaaccgagcccaaat	aaatgaaggtcaagcaccaa	(AG)54	PERFECT	52	294		M	1	1	M	-	DQ099231	gatccacaaacaaagcccaaaggaaaggaataaggaaattaaatgggataaacataatatccaatcctaaccgagcccaaattgtttcaagtatcagtaaatcaatcctaggttaagcttctcaagctcacctcagacaaacntgagagagagagagagagagagagagagagagagagagagagagagagagagagagagagagagagagagagagagagagagagagagagagagagagagagagagagagtttgtattgaatcgtaggtattgtaccgaaaaaaaattaaaaaaaaaactgggctaaaagttcaatttatgtttcttcattgaattggtgcttgaccttcattttaacgttatacaactgaagctaaacagagttgactctgatc	No hits found
Ah1TC7G10	TC7G10		Moretzsohn et al., 2005	aatggggttcacaagagagaga	ccagccatgcactcatagaata	(GA)17	PERFECT	58	110-142	0.451	P	1	3	P	A4	DQ099144	gatcaaagggaaagccgtggtaggaagaaagagtccaaatggggttcacaagagagagaatgaaagagactcacacaaaanacacgagagagagagagagagagagagagagagagagagtaagagagggacaaggatntgagagattctattctatgagtgcatggctgggtttgtgtcttcgcagaaacaaagaaacaaagaaaggagaaacaacacactacacttgtaactcactcagcaaattgaggtcaaaacctactcaaatcttttcatgcttcaagctttaataatagaatttttatcaaatctaatcacattagattaagatc	No significant hits found
Ah1TC7H02	TC7H02		Moretzsohn et al., 2005	tcaggataatgacagagtgagt	ggaagaagacctttgatgag	(C)12 + (TC)35	COMPOUND	58	274		M	2	2	P	A9	DQ099232	gatcatataccccgagatatcatcatttctgatgcttnatcaggataatgacagagtgagtttaacaccactccccccccccccacccccctntntnnnnnnntctctctctctctctctctctctctctctctctctctctctctctctctctctctctctctctctctctctggtttactggcagcttattagatttaaatcttgtcacactgattgttcttatgaccatgcagcatgttagacgagctgctgtcctggctttaagcacatttgtacacaataagccgaacctcatcaaaggtcttcttcctgatc	At2g02560.1 68415.m00195 TIP120 protein, putative similar to TBP...	6e-07
Ah1TC7H09	TC7H09		Moretzsohn et al., 2005	aactttatgccagtcccctctt	ggatgatgacaagggtgatttc	(GA)19	PERFECT	62	145		M	1	2	P	A1	DQ099145	gatcaaccatgtcttcaagtttgaactttatgccagtcccctcttcaacctgtcagaggcacaactaagccatgaagagaattggagagagagagagagagagagagagagagagagagagaagcctcacgaactgcagtgccaacgaaatcacccttgtcatcatccaacattccagcaggcaattccaaaataattcttccagtaggaacccttgcctaataaataaaaaataataagcataatatggaactctagttaaagtgtttgaaaaaaaacatagttctctctgcaaggatc	At4g11980.1 68417.m01907 MutT/nudix family protein low similarit...	1e-12
Ah1TC7H11	TC7H11		Moretzsohn et al., 2005	aggttggaactatggctgattg	ccagtttagcatgtgtggttca	(AG)18	PERFECT	54	340-360	0.847	P	2	2	P	A2	DQ099146	gatcttttcactgtaggaagttatcatcatcgagcttcatagagattggtgaagaggtaaaggttggaactatggctgattgattcattgagatctctgttgttgatgagttttctgtcattgaaattgaatgtattgctctgataccatgaanatgtatcaggttgaatgaagaaagagtaggagaagaagaanttgacaggaagagagagagagagagagagagagagagagagagaggagagtgnttctgttatttattngtatagaaaatggtaaagttaagttgctgaaacagttggtcttaagctacttatagcacagaattttggctagttgtcatattatgaaccacacatgctaaactggttaactgaccaatgctaaaggtaagctaat…	No hits found
Ah1TC9B07	TC9B07		Moretzsohn et al., 2005	ccatctccttcttgactttagcc	gttctccaacctcctccttttc	(GA)9 + (AG)6 + (AG)5	COMPOUND	52	288		M	1	3	M	unlinked	DQ099233	gatcaatgcagaacaaaaaatcatttacaaaataaaaattaatatagctaccctgaacagatcccatctccttcttgactttagcctgcatctctttaagagcagagtttcatcttttatatcattcaagcgcttatccatgtcatcaaaatcctgcactcacaatagtattggcgtaacatcaaaattagggttgcaaaaagtgagagagagtgagagagagagagagagatggcggagaagagagagagagcggatagagagagagcggagaagagaactgccaaaccttttcgcaaacatgcagtgttggaattggaggagatgcagaaaaggaggaggttggagaacaagagctcatgcttggaattttgcagcgagcagttggtcaagaagctc…	No significant hits found
Ah1TC9B08	TC9B08		Moretzsohn et al., 2005	ggttgggttgagaacaagg	accctcaccactaactccatta	(GA)22	PERFECT	56	98-108	0.777	P	1	3	null K7988	A1	DQ099147	gatcttggtgacggtggagttgttggtggcgtgggagtggttgagtcatcttgagaacaaagcggcggtggagttgttgatggcgtgggagtggttgggttgagaacaaggcggttgcagaaataaggagagagagagagagagagagagagagagagagagagagagagataatggagttagtggtgagggt	No hits found
Ah1TC9B12	TC9B12		Moretzsohn et al., 2005	ggctgggctatgttgatgt	tgcagtacctaaaccaccactac	(GA)17	IMPERFECT	58	127		-	-	-	null V10309	A1	DQ099148	gatctgagtttgttctattttgtgattttgaagaggatagtggctgggctatgttgatgtttaagaggtgagagggaaaaagtgagtgagtaaaagagagagagggagagagagagagagagagagagagggagatgatgctgtggtagtggtggtttaggtactgcagataggg	No hits found
Ah1TC9C06	TC9C06		Moretzsohn et al., 2005	caaatggcagagtgcgtcta	ccctcctgactgggtcct	(AG)18 + (AG)49	COMPOUND	58	469		M	1	3	M	-	DQ099234	gatccaagcaggtgggtccaaatggcagagtgcgtctagttttcatatgtgataaaaaaagtacctttaaaacttagaggtatattttattgcactgttatcagaccaactatgctttatggtgcaatgtgttgggcagccaaaggggagtacgaacataagttaagtgtgacagagatgaagatgttgagatggatgagtcatcatacacgatttgatagaatagggagtgatagatatagagagagagagagagagagagagagagagagagagaaaagagaaagagagagagagagagagagagagagagagagagagagagagagagagagagananagaganagagagagagagagagagagagagagagagagagagggagagagttggagta…	No significant hits found
Ah1TC9C08	TC9C08		Moretzsohn et al., 2005	acttttggggcaggatgag	gcctctattgctgagattattgc	(GA)22	PERFECT	52	239		M	1	2	M	-	DQ099149	gatcaccacttttggggcaggatgagaagcatacaaaggagcgagagcatgcatgcattttttaacaagtttatcacacgcaatagctccttgattcaatttgtgaagcgatacgataattgtctagcaagcagaaagcaatgagagagagagagagagagagagagagagagagagagagagagaatttgatgctacagattttcacactgtgataccgtgtgcaataatctcagcaatagaggctcaatttcagcatgtgtatactcacgagaagtttaggaaagttcaatcacaattcagaggaaaggtgaattgtataacaagatc	No significant hits found
Ah1TC9C12	TC9C12		Moretzsohn et al., 2005	gcctctattgctgagattattgc	caaaatcagtagcagcattc	(CT)38	IMPERFECT	54	256-300	0.855	P	2	3	null K7988	unlinked	DQ099235	gctcacatcagaaaaaaatcacaaaaaggtttcttcatcaaggattgttgaagaaatcctctgtatctcaagcaccattttggaaacaatgaagatagtaaagtcaatggtgctttgtggttcatcaacggccaagaaaaaaaacatgggaccaaagtaaagatgaatggcccagattcaagaatcttgaagaaaaaggatgaaagagaacggtgtggttgcatgtcactacatttgtcccctctctctctctctctctctctctctctctctctcactctctctctctctctctctctctctctctctctctctctgtaataagaatgctgctactgattttgatc	No significant hits found
Ah1TC9E08	TC9E08		Moretzsohn et al., 2005	gaaacagccgcgagagaa	ccctaacctctcttcattgtgc	(GA)10	PERFECT	62	230		M	1	3	P	A4	DQ099150	gagcttaagtctgaaacagccgcgagagaagcgtgaaactggagagagagagagagagagaggtcgacggcgagaccagccgtgagagaggtgagccacagtgagcttgagggagagagtgtcgagagaagagagaagaacntcaaaggagggttacgggtgccagaagagggatgnccgacagaagcatcacgcgcgccgacgacgttcttcgcagagtgcacaatgaagagaggttagggttcttcgatatgatgctcttcatcgcgatc	No significant hits found
Ah1TC9F04	TC9F04		Moretzsohn et al., 2005	cctaaacaacgacaaacactca	aagcacaacacagaaccctaaa	(TC)23	PERFECT	54	122-142	0.8	P	2	3	P	A8	DQ099151	gatcatttactggacatgggatttcggaaagacattgagaagataattgcagcagtacctaaacaacgacaaacactcatgttttctgccactattccggatgaggtatctctctctctctctctctctctctctctctctctctctctctctcttattttttgtttagggttctgtgttgtgctttagaatttagataaaataggagtataggacaaccaggctcattctgatatggttattgttttgaaggtgcgtcaagtctgtcatattgctttgagaagggatc	At5g08610.1 68418.m01024 DEAD box RNA helicase (RH26) strong sim...	2e-12
Ah1TC9F10	TC9F10		Moretzsohn et al., 2005	atcacaatcacagctccaacaa	ggcaagtctaatctcctttcca	(AG)31	PERFECT	60	286-320	0.871	P	2	3	P	A8	DQ099152	gatcacaatcacagctccaacaaaaaataaaaagctttaattttgtaaaatagagagagagagagagagagagagagagagagagagagagagagagagagagagagagagagacctttcttgtccagcggtgtcccaaatctgggccttgacgaccttggaatcaatattcaaggtcttagtagcgaactcaacacctatggtggactttgactccaagttgaactcgttcctggtgaacctggaaaggagattagacttgccaacacccgaatcgccgatc	gi738938|prf||2001457F GTP-binding protein	2e-25
Ah1TC9H08	TC9H08		Moretzsohn et al., 2005	gccaaaggggaccataaac	tccatcttccatctcatccac	(AG)21	PERFECT	58	260		M	1	3	P	A7	DQ099153	gatccaagtaggttggtcaaaatggcagagtgtatttggtttcatatgtgacaaaaaaatacctttaaaacttaaaggtaaactctgtcgcactactatcataccgactatggtttatggtatagagtgttggacggccaaaggggaccataaacataagttaagtgtggcagagatgaaaatattgagatggatgagtggtcatacgcgattagatggaataaggaacgaagatataagagagagagagagagagagagagagagagagagagagagagttagagtagcacctatggtggaaaagatggtagaatcgcgtctcaggtggtttcgacatgtgagaagaagatcgatagagcatccaatcaggagggtggatgagatggaagatggacaa…	No significant hits found
Ah1TC9H09	TC9H09		Moretzsohn et al., 2005	ttagcgacaaaggatggtgag	tagggacgaaaatagggactga	(AG)23	PERFECT	52	247		M	1	2	M	-	DQ099154	gatcaacgagaacgatggaaaactttccatgacgaaaggaaaggatgtcaacggcactagttgacgggagaccttcagcgacaatggctcatgggaacgacttaggcgacgacgaagcttgcacggagcctttgagattttagcgacaaaggatggtgagttggcgatggagaagctggagtcagcgatggagagaggctagggggaggaggctagagagagagagagagagagagagagagagagagagagagagagagcatagaattaaggattatggttttttgcatcttatatcaatatatataaagggtatttatataatttcactatagtggagatttagtgtgtcctaacgagtacctcagtccctattttcgtccctatttattcgtgagg…	No significant hits found
Ah1TC11A02	TC11A02		Moretzsohn et al., 2005	aatcggaatggcaagagaca	agagcaaagggcgaatctatg	(AG)19	PERFECT	58	284-292	0.825	P	2	3	P	A2	DQ099155	gatcaaaagaaaaacaattggcaggaataaacacatcatcgcattcaaatcggaatggcaagagacatatatacatattaaaccctagagagagagagagagagagagagagagagagagagagcgagagaggagaagacttactagtagcgagaaggagagacgaaaccctagacgcagagagggagagattacttcatgttccttgcttgcttccgaggtttggggcttcgaacgagaaaggagcagcttcgtcttcaacaaatatctgtttctgttcttttatgtttgtgtctctctgcatagattcgccctttgctcttttgtttttgctattttctcgttttaatcagctcactaggatc	No significant hits found
Ah1TC11A04	TC11A04		Moretzsohn et al., 2005	actctgcatggatggctacag	catgttcggtttcaagtctcaa	(CT)16 + (CT)33	COMPOUND	52	172-204	0.906	P	2	3	P	A6	DQ099236	gatcttttagcttagatacatggaatcttttaaattttgatgaaaaatagattaaaaaattatgtttacatgataggttcacaaatgtgcaacaattcttcaacaactggctgcaatttgcacattatccgaaagaacaacattgaagtctatactttgctggcaaactctgcatggatggctacagtcagcaggctctctctctctctctctctctctctctctctcagacagagctctctctctctctctctctctctctctctctctctctctctctctctctctctctctctctctctccaacatgtatttattattattcctttaatatgttttattgttttatttgactcttgctatatggaaaccagcagttagaattgagacttgaaaccg…	At1g12930.1 68414.m01501 importin-related similar to late gestat...	1e-11
Ah1TC11B04	TC11B04		Moretzsohn et al., 2005	gatctgaaggctctgataccat	gatctcaaccagaacagtatgc	(GA)20	PERFECT	60	217		M	2	3	M	-	DQ099237	gatctttccactgcaaaaaattatcttcatcaagcttcattgagattggggaagaagagaaattaggttgcgcagcttgttcctcagccatgattgtggatctgaaggctctgataccatgaaaggtatcagaatctaagctgagagagagagagagagagagagagagagagagagagagaagagggaaattgtgttgtttctattattgtgaggtgtgaatattgaactgaacttagctcaactaaaacagttacaaaacccactacttataggaagactagtcacagctggcatactgttctggttgagatc	No significant hits found
Ah1TC11B11	TC11B11		Moretzsohn et al., 2005	agagtaggcaacatccttggaa	acattaacagccacaccctctt	(GA)12	PERFECT	52	144-146	0.121	P	1	2	-	-	DQ099156	gatcacctgatacagagtaggcaacatccttggaattagaatcggccattgcgagagagagagagagagagagagagtacgaggatgtttgcgtgtgtttgttgagagagttgagaatgtgtgaagagggtgtggctgttaatgtgaggagtttgttttaaaaaaggggggtgtgtgtgagagagtgtgagttggcaaagcgcaaacgcatggaaaagattggaatgaatgaagatc	No significant hits found
Ah1TC11C04	TC11C04		Moretzsohn et al., 2005	ttttgacctaaccctattcc	ctctctcttctccctcactc	(CA)18 + (AAAG)7	IMPERFECT	-	193		-	-	-	-	-	DQ099157	caaaatatctaaatcaaaaccctaatttttgacctaaccctattcctagctaccctaacccacacacatacaacacacacaaaccacacatacacacgacacacacatagcggtagctactgcaagaaacaaagaaagaaagaaaggaaaaggggagaaacagaatcggggaagggagaacagagagggagcgctgagggagtgagggagaagagagagccgccgtattgccgcccccgatctgccgaacccgccatgcctcaccgccagctgtgcctcaccgccgcccagcttgccgtcgcgcca	No significant hits found
Ah1TC11C06	TC11C06		Moretzsohn et al., 2005	tccaacaaaccctctctctct	gaacaaggaagcgaaaagaa	(CT)5 + (TC)13	COMPOUND	52	177		M	1	1	-	-	DQ099158	gatcaaccagcgttccaacaaaccctctctctcttctactctcgtgcgttctctctctctctctctctctctctctacattctctctcttaattctttagtttatattttctcttttcgctttgaatcttcctattcgattccacgtaactgttttctattcatcgttttttcttttcgcttccttgttctttattgcgatttt	No significant hits found
Ah1TC11E04	TC11E04		Moretzsohn et al., 2005	acgacaccctgaaatcaagttt	ccgaaggcaccaaaaagtat	(AG)23	PERFECT	54	110-136	0.909	P	2	2	P	A3	DQ099159	gatcttcgtgtccctctcatacgacaccctgaaatcaagttttgacaattagaactgtagagagagagagagagagagagagagagagagagagagagagagagatgaggcatactttttggtgccttcgg	No hits found
Ah1TC11F12	TC11F12		Moretzsohn et al., 2005	tgagtctgtggaagaataagagaag	tgagtctatcgccgcctac	(AG)22	IMPERFECT	60	182-188	0.254	P	2	2	P	unlinked	DQ099160	gtgattgagtctgtggaagaataagagaagaacttaacagactcacaatgagagagagagatagagagagagagagagagagagagagagagagaaatttacctagagaaaagggactcggcaggagaaatgtagcgatgggctcagcagcgacggtaacgggatgagcagcgatgatgacatgagctatgattttttgaaagaagatgggagttgtgaagtggtaggcggcgatagactcagcaacaacgatgacaggagctatgcggttttttgtgaagaagccgagaagaagaagattttgggtgaggatg	No significant hits found
Ah1TC11H06	TC11H06		Moretzsohn et al., 2005	ccatgtgaggtatcagtaaagaaagg	ccaccaacaacattggatgaat	(AG)34	PERFECT	52	190-214	0.847	P	1	3	-	-	DQ099161	catccatggatcagaacgtgagctctgataccatgtgaggtatcagtaaagaaaggttagagagagagagagagagagagagagagagagagagagagagagagagagagagagagagagagagagattcttttgttgaattgaaaattgaattttacaagtgatagagaatgtattttatatagtctgcttcatttacatgttgagtggctgaaatcagccaaaaattcatccaatgttgttggtggcaagatttgcaaagattgtgacacattttgaaatttatgagaaagaatatcctctaaattagtctcatattgaagttgattaatctaattctcaacctcagcaagatc	No significant hits found
Ah2AC1B01	AC1B01		Moretzsohn et al., 2005	tccccatcacacactcttttt	ggacagcgttagggatttatga	(GA)17	PERFECT	52	124		-	-	-	M	-	DQ099117	gatccccgccccatccccatcacacactctttttttccgagagagagagagagagagagagagagagagaganncccaaaactcctaatcctcatttgcataacccttcttcaattcataaatccctaacgctgtccatactccatccaacctctctgcagccaccctctcgccactctcgcttctcaccgcatcgtcacacctcaccgtgccatgatc	No significant hits found
Ah2AC1C11	AC1C11		Moretzsohn et al., 2005	ctcccacaccaaacttaaaagc	cccactcctataaatacccctctt	(AGA)4 + (GT)16	COMPOUND	52	226		M	2	2	M	-	DQ099118	gatcaccttcttctctgccactaccttatagaagtggtcttggtgggctttggtgatgaatctctccatctcccaagattcgaaggtggcggctactgccttttctttcctctttctagagggttctccaaccttgggtgccataagtggtaataaaagcaaaaagcaacacttctcccacaccaaacttaaaagctttgctcatgctctagcaaaaataaagaaaagagaagaagggagtagaagaagaagaaaatagaaggagatggagggagaaggtaattcggccaaagggggctttgatgtgtatgagaggtgtgtgtgtgtgtgtgtgtgtgtgtgtgtgtatgtgtgtgtatgtgtgtgaagggttagtaagaggggtatttataggagtgg…	No significant hits found
Ah2AC1D11	AC1D11		Moretzsohn et al., 2005	tgcagagaggttggatggagta	cccgctaatccccgaagt	(TG)20	PERFECT	52	210		M	1	2	M	-	DQ099119	gatcatggcacggtgaggtgtgacgatgcggtgagaagggagagcagcgagagggtggttgcagagaggttggatggagtatggacagcgttagggatttctgaattgaagaaaagttatgcaaatgaggattaggagttttgggtttctatgtgtgtgtgtgtgtgtgtgtgtgtgtgtgtgtgtgtgtgaaatgactaaaaaacatatatgagaaataaactattaaggacaattcagtaaatttatgaacttcggggattagcggggatggggcagggatc	No significant hits found
Ah2AC1E11	AC1E11		Moretzsohn et al., 2005	ctttgtccatctctgcaactcc	gcgctcgaagctctatgaataa	(AC)15 + (AG)11	IMPERFECT	52	228		-	-	-	M	-	DQ099120	gatccatatttgtacaatgaaggtcgagaccaatctgatttgccagtgcctctaaactttgtccatctctgcaactcctcaaagctggaaccgaaacactgaactgttaatgctaattaacaagactaaattacaccggcttaaattaatttcaacaccacacacacacgacacacacacacacacacacagagagagagagagagagagagactgttcatatttaccatttgattcgtgacagtcagcagtattatggcacttattcatagagcttcgagcgcaaagcaagaagctgtttttcagtagagatatc	No significant hits found
Ah2AC1G11	AC1G11		Moretzsohn et al., 2005	cctttttctttcaaggctccta	ttcgtaaatcagaggtggtgag	(TA)5 + (TG)27	COMPOUND	58	151		M	1	3	M	-	DQ099121	gatcatacctttttctttcaaggctcctagctatattatccttgttatatatatatgtgtgtgtgtgtgtgtgtgtgtgtgtgtgtgtgtgtgtgtgtgtgtgtgtgtgtactttcacttttagaggtcataatacctcaccacctctgatttacgaacttaagcgtaaagttctgtgtggtaggtgttacaacatgattagtagttcatccagtggagcatctgtcctagaggagtcaaaaggggaggatc	No hits found
Ah2AC2A04	AC2A04		Moretzsohn et al., 2005	gatcactccagataatcac	aaggttatcactcacgtc	(TG)15	PERFECT	48	169		M	2	2	M	-	DQ099122	gatcactccagataatcacgatatatgtgtgtgtgtgtgtgtgtgtgtgtgtgtggtgataacaaagatgataaaggatgtaaaatacttgaaaaatatagtgggtatagtccacaattataacatagaagttctgagaagatcgtttgtggacgtgagtgataaccttattgaggaggcaccagatgatttaccatatacttacatgttggagattgttttagcg	No hits found
Ah2AC2A06	AC2A06		Moretzsohn et al., 2005	atcatctcgatccatccttctg	ctccttcttctcgcgtatttgt	(TG)8	PERFECT	52	272		M	1	3	M	-	DQ099123	gatcatctcgatccatccttctgtttcttcttcctctgtgtgtgtgtgtgtgcactctaattcgtgcaggtaccagttgttacaaatacacaacaaagcaagcatgcctgaactctaaattaagaacaacataacaagtaaaagatgcagatacctgtggaagtggaatgattgatagaatgtcaatgaaaaaatgtgaacttaagtatcttttgattatagcaccagtgtcatcaaccagcataccccttacaaatacgcgagaagaaggagcaataaacccagttctaaactgaaagatgatatgaagaacatagaaaagatc	At5g53130.1 68418.m06604 cyclic nucleotide-regulated ion channel...	8e-21
Ah2AC2A09	AC2A09		Moretzsohn et al., 2005	acttgctgagtcttgtcccaat	tctccaatgttcacaatcaagc	(TG)13	PERFECT	52	183		M	2	2	M	-	DQ099124	gatcaaattaactaggtggacttgctgagtcttgtcccaatttcccgttggtaaggagagaatcctagaaccctagttaattctttaattttgtgtgttgggtattaagttttggatatgtgtgtgtgtgtgtgtgtgtgtgtggtaatgtgaattaggtgtgtatatttgtaaattggagcttgattgtgaacattggagacttgatggagtttgggtgtcattgctttggagattttggatc	No significant hits found
Ah2AC2B03	AC2B03		Moretzsohn et al., 2005	ctcgctatactaggttttgggtgt	tggtttgcctttctagccatta	(CT)9 + (CA)21	COMPOUND	54	296-308	0.72	P	1	3	M	-	DQ099125	gatctataggcatgatctataatgattttgtgtgtgtattgagtagtgtgttttatcttctctcgctatactaggttttgggtgttgactcaaactattgcctctatattctagagttaatatggggatgtaggggccttttatatattttctcatttctacctactctctctctctctctctcactctcacacacacacacacacacacacacacacacacacacacacaagccccacatcattgtgtaaagagctctgtatattagccattcccttcaactataatggctagaaaggcaaaccatgatgaacaagtaacttcttggagatc	No significant hits found
Ah2AC2B05	AC2B05		Moretzsohn et al., 2005	gatccaatcagctatcaactat	ccaagttcttacccatttct	(AC)22	PERFECT	54	200-212	0.68	P	1	3	M	-	DQ099126	gatccaatcagctatcaactattcacacacacacacacacacacacacacacacacacacacacacaatgtctaggtcttcaaaacttgggccaaactgaatgtcttcaaacggcaaaatatcatttataatccttccacacgattatacatcttcactgggtcgtcagtgctccatctaaaggggagaaatgggtaagaacttgggggttcttagtaagatc	No significant hits found
Ah2AC2C02	AC2C02		Moretzsohn et al., 2005	cttcgacggaagatcgtattt	gggtgctataatggctgaact	(GA)24	PERFECT	56	127		P	2	1	P	A2 and A9	DQ099127	gatcttcgacggaagatcgtatttgagagagagagagagagagagagagagagagagagagagagagagagactacctggcaccagggaaaagaggacgaagagagaacagttcagccattatagcacccattgcccacatgtctaaatgagtgacagaaaattcagtaaataaaatggtacttatcatcactccaaacagtattaatttgatc	No significant hits found		Very poor amplification
Ah2AC2C05	AC2C05		Moretzsohn et al., 2005	caaggaagcgtgaattgttag	tgtggactatgcttgtcatgtt	(TG)17	PERFECT	58	300		M	1	3	M	-	DQ099229	gatcaatcagctgctgcatgctctttctcccgcttcccttgttgcttatggtgcatcatccatgaaaaatagaaactaggatggtaatacaagtaaatgcaaaaacaaggaagcgtgaattgttagaatgaggtaatattcactagaatgaagtgagtgaatgagtttgtgacatgaagaagaacaagtgtgtgtgtgtgtgtgtgtgtgtgtgtgtgtgtgggcatgcacttcattcattctagtgtgcttgaaatactttaaaagagacttgtaggttaagataaacaaacaagtaataaagaagcataaaagtattcaagcaagaatcaagaaattgtgaattggataatgaagcaacacctaattgacatgaagtgaaaaacatgacaagcatag…	No hits found
Ah2AC2C08	AC2C08		Moretzsohn et al., 2005	cttcagtgtggtgtctctcgac	cctctaacttttccgggttctt	(AT)6 + (TG)31	COMPOUND	52	146-220	0.828	P	2	2	M	-	DQ099128	gatcttcgctctcaaagagtctccagaatcttcagtgtggtgtctctcgacctgcatctgaaaacaatatatatatatgtgtgtgtgtgtgtgtgtgtgtgtgtgtgtgtgtgtgtgtgtgtgtgtgtgtgtgtgtgtgtatagaatgaggattgggggttctcagcatggtaaagatgcccgcataaataatatataagaacccggaaaagttagaggcaatcctagaacactgacagtcagaattttaaacttaaaaaagtatattaaaccataagttcgggaatctatttgtggattctagttctaatctaactcttcaccacctatcaacccaaacctcctaatcatcggtggaactacccttagcatcaccttcgccagtatgagggatc	No significant hits found		One of the 2 loci is polymorphic, but with very poor amplification
Ah2AC2C12	AC2C12		Moretzsohn et al., 2005	tatcgagccgaatatgaat	gcaggattttgtaattgagag	(TA)6 + (TG)20 + (GT)6	COMPOUND	52	204-212	0.685	P	1	3	-	-	DQ099129	tatctcaaaacttttttactttattctatctttatttgatatcgagccgaatatgaatcaaaattttaaataaaaaatcaaaacgagactttattttataacacttaaccacaaaagtgtatatatatatatgtgtgtgtgtgtgtgtgtgtgtgtgtgtgtgtgtgtgtgagcgtgcgtgcgtgcgtgtgtgtgtgtataaatatagacttattcaaagactctcaattacaaaatcctgcccctctaaacgtaaaaaaaaaaaaaaaaacaacagtgagggaaaagtgaattctaggactaaaccatatacaggaaatatgaatacatatatttacaaaactctgtggatc	No significant hits found
Ah2AC2D04	AC2D04		Moretzsohn et al., 2005	ctccaacaattacaagcacctg	gcttctctgttcttccctattttc	(TG)19 + (TA)5	COMPOUND	52	268		M	2	2	M	-	DQ099130	gatcaaaaataatggtttttgagaagagacagcacaaaaaattagaacacatgaaacatcagcaaagtaacatgtactgaatgcacattataaaagttaacctatcaatatcttaaagcacattaaaagaaataaaccacaccattccttgctttgtgtagccagcctcatgaagatattggggaatctgtgtggtctttccagaaccagtttctccaacaattacaagcacctgaggaaaacagtcaaggttaatttgaatgaacatgtagttgtgtgtgtgtgtgtgtgtgtgtgtgtgtgtgtgtgtgtatatatataagaataaagctaataagatggcaatgaatgcaactaaatgccataatgcaacagtttatttgcaacagaggtgaaatt…	At1g32490.1 68414.m04009 RNA helicase, putative similar to ATP-d...	1e-10
Ah2AC2F08	AC2F08		Moretzsohn et al., 2005	gatcactcaaaccctaatccaa	aggcttccaaatgctcact	(TG)20	PERFECT	56	163		M	1	2	M	-	DQ099131	gatcactcaaaccctaatccaattttgattttattatgtaaaatatgaatttggaatatatgtgtgtgtgtgtgtgtgtgtgtgtgtgtgtgtgtgtgtgaattatgtgtgaattaagtttgtatataagcattggaattaaaaagtgagcatttggaagcctggt	No significant hits found
Ah2AC2H11	AC2H11		Moretzsohn et al., 2005	tcctttacttgtgcagttgtgc	aaaacgccatgtggtggat	(CT)18 + (CA)17	COMPOUND	58	250		M	2	2	P	A6	DQ099132	gatcctttacttgtgcagttgtgctattcgaaaatactctctctctctctctctctctctctctctctctctcacacacacacacacacacacacacacacacacattgcttcacagtattacacatgagtcatgctaaaatggcaccatgagttttgctcttgagaacactgctgcaagttaagttttgagagtcgaagtttgtatttttgcaatgagggcgtggagggttcatccaccacatggcgttttgaagtgggttttagttcggatgagtttttgtttcattgtattcaaagttggaccaccctcccaatggcggttgaaagatgccacaactgttcattctccatgtccttcatgtgaagaatgcttttgctctctgcctgagtatccctt…	No significant hits found
Ah2AC3C02	AC3C02		Moretzsohn et al., 2005	tctaacgcacacaaatcgaa	cttgtacctgcgccattct	(AGA)7	PERFECT	52	70		-	-	-	P	A2	DQ099133	aattctaacgcacacaaatcgaattacagggagaagaagaagaagaagaagataagaatggcgcaggtacaagccgaagagaagatgatcg	No hits found
Ah2AC3C07	AC3C07		Moretzsohn et al., 2005	gggggtttaggagcaagattt	caaggtgagaacaaaggcaaag	(AC)14 + (AT)8	COMPOUND	52	102		M	1	2	M	-	DQ099134	gatcacatgaatggtatagttgtttatgcttccagctatctttgaccaaaatcacgcggtgcatcggttgtcgggggttatcaaggataagaggatttgattttagttttaactttttggtggtgttctctttggatgagatattggaattaaattgcgaacatgtttttgtgcagttaaacgatcgagtgtattggagatttaactttgggggtttaggagcaagattttgtctacacacacacacacacacacacacacacatatatatatatatattccaactcaactttgcctttgttctcaccttgtgtttttgtttgatc	No significant hits found
Ah2AC3D07	AC3D07		Moretzsohn et al., 2005	tagcttcgataaccagggagac	ccctaacactcgttcattcctc	(TG)29	IMPERFECT	52	236		M	1	2	P	A5	DQ099135	ggtggtagtgacggagtcacggtatggcggtactaatggattggcagcaatggaagcacagcggcgcaaacagcttctcctctcgttctcacgtaatagcttcgataaccagggagacgcgacgggacaacggcaagctcaacggtgacggcggtgaagctctagtggcgacgggggcaaggcgccagcgtgtgtgtgtgtgtgtgtgtgtgtgtgtatgtgtgtgtgtgtgtgtgtgtgtgtgtgtgaaagggaaaaagggatgacggtgggtgagtgaatggcaaggaaagaatgagcatggcttactgaggaatgaacgagtgttaggggaaagggggttacatgtg	No significant hits found
Ah2AC3F05	AC3F05		Moretzsohn et al., 2005	gagattcgtatatgccctta	gatcatagatacaagataatcaaagt	(TG)58	IMPERFECT	-	278		-	-	-	-	-	DQ099136	gatctatctttcaggaaagataaaaatagttagagagattcgtatatgcccttacttattttaaataagcagagccggacaagcagaacaggcctacctctttcgagtgggcctttatccttattgggctggactccacctttcggccagggtatgaactatatatatgtgtgtgtgtgtgtgtgtgtgtgtgtgtgtgtgtgtgtgtgtgtgtgtgtgtgtgtgtgtgtgtgtgtgtgtgtgtgtgtgtgtgtgcgtgtgtgtgtgtgtgtgtgtgtgtgtgtgaactttgattatcttgtatctatgatc	No hits found
Ah2AC3F07	AC3F07		Moretzsohn et al., 2005	tatcctgcttcagctcccatt	cggcccagcattctaaagta	(TG)46	IMPERFECT	64	254		M	2	2	P	unlinked	DQ099230	agataaatcaaatagatactgtggtattgtatcttatttatttaattttacccgcaagcttattatcttatgaatctactctgaattctgtttgagtgaacattttttattttactgtatgaatagtacatgataggagccccagttaattttttgcgtttattttgcttgcttcgtttgaatttgctttttgattttgcaacttgcttcatttgcccgagtatcctgcttcagctcccattttggaggtagctttgtgtgtgtgtgtgtgtgtgtgtgtctgtgtgtgtgtgtgtgtgtgtgtgtgtgtgtgtgtgtgtgtgtgtgagtgtgtgtgtgtgtgtgtgtgtggtgtattcattgggtgtgcaggtatctagatgtattactactgatttg…	No significant hits found
AS1ML1E06	ML1E06		Moretzsohn et al., 2005	atgggagggaacaagaaaga	atctaatcactgtcgctgctg	(CAG)4 + (GGT)4 + (AGA)5 + (CAG)5	COMPOUND	62	350		M	1	3	M	-	DQ099037	tgcacaagatcgaggagaacctccacatgggagggaacaagaaagatcaggagcacaagggagagagccatggcagcgatcagtacaagcagggagagcaccaccagcagcagcagcactacggtggtggtggtgttggtgttggtggagagcaccatggtagtggaggagtgtacggaggagaacatggccatgtgcaagagcaccacccaggtgagcagcagcacaaggagggtcttgtagacaagatcaaggataagatccacggcggcgacggtgccgagggtgagaagaagaagaagaaggataagaagaagggcgaacatggccacgaccatggccatgacagcagcagcagcagcgacagtgattagatcttctccgccattactgcttgct…	No significant hits found
AS1ML1G04	ML1G04		Moretzsohn et al., 2005	gaaggactgaagactacttt	atccagtagattacgttaca	(TA)6	PERFECT	55	132		-	-	-	P	unlinked	DQ099068	caccttccagcattccggctatcaatggcaacagtctaactggactcttctttgagagcattggagctgagcttgctcacttccctacccctcctgctctcacttcccagttttggttgtggctggttacgtggcacctgggcctcttcctctgcctcacctttggccaaattggattcaagggaaggactgaagactacttttgaattccccaacttttatgacctactcctaccctatatatatatattcccccttttcctttttcttcttgtttttggactttgtaatttaatgtaacgtaatctactggattctgatcaaaaaaaaaaaaaaaaaaaaaaaaaaaaacatgtcggccgcct	At1g08380.1 68414.m00927 expressed protein	2e-34
AS1ML2A05	ML2A05		Moretzsohn et al., 2005	aaagaagctgaaggagaagcac	agtgacagcccttattacacca	(TGG)4 + (GGC)4 + (TAA)4	COMPOUND	52	205		M	1	3	M	-	DQ099038	agtcaaggaggcagcagctccgtcatcggagcctcctaaagaagctgaaggagaagcaccaaagtctggtggtggtggcggcggcggccttggtgactttgcaaagctggctggcggcttcttgaaataggactccctactacttagccgctgccatgttgtaataataataaccaaagatatgttatttgtacaaaattgagtacacaagatatgtttatggtgtaataagggctgtcacttttttatgttgtagaattcttaggggaaaaaggggagcttactttgttaacatttgtagcacaatttcaccatggctatataagtntatgtatgtaagtgtgtntttcttttaagcagtgtgactttgagcaaaaanaaaccccaaaaaa	No significant hits found
AS1ML4D02	ML4D02		Moretzsohn et al., 2005	gggtcaagtcattttctatgct	gccatcacacatcatccat	(TA)6	PERFECT	56	125		M	2	3	P	A9	DQ099039	gattattatgcaattgcaatggaagcaaagtttccgcgtcttggctttcgcataataataacaataatataaggcgttagttttattatatgtttctatcataggattgggtcaagtcattttctatgcttttctttaatttacgaatcatgctttgtatttaactattttgacagttgtaaagcactgctgcttattatatatatataaaattatggatgatgtgtgatggc	No hits found
AS1RI1F06	RI1F06		Moretzsohn et al., 2005	tgtctctcttcctttccttgct	ccttttgcttctttgcttcc	(ATA)6 + (ATT)4 + (GA)6	COMPOUND	56	312-372	0.823	P	1	3	P	A2	DQ099041	ttgntgagagaaaagagtctccattcacgtgtctctcttcctttccttgctcctcttcctcctcttgtttcatttctcgtttccattacccaatataataataataataataaatgattttttctttaattcttgccttatattaaggccattctcaggcggtggttgatgtatctttgtggggttgttgttgtcatcattattattattcaataataatattattaattaatataaatatataaagagaagaaggctcttaaatttagttaaagggtgctgaagtgattttgatacagtggttttagtttttaaaacttgcaaagtgagagagagagaacaaaagaagaaaaatggaagcaaagaagcaaaagggtacttcttcttcatttccttctg…	At5g02020.1 68418.m00121 expressed protein	3e-10
AS1RI2A06	RI2A06		Moretzsohn et al., 2005	ttcctaaactggaagcgtgttc	caagagctttcttctgccattc	(GA)14	IMPERFECT	52	159		M	1	3	P	A2	DQ099043	ttcgccaaagtcaagcacgcctagccaacgacattgctggtgcatggnanaagtatgcttcctaaactggaagcgtgttcagccgcctagagaatcaaatcggtgagtactactgagcacttcagagtgtagatgaagtactacttcatgaatggttagagggagagagagagagagagaaagagagagagtagggaatggcagaagaaagctcttgttttgtagaagggcttttacggggaagttacctgctttttcgaattatgttgtaaaagttgtgatttcttattaccacatgattttgtacaaattttaaaacaaaagtaaaaaaggtacatctttgaagt	No hits found
AS1RI2A12	RI2A12		Moretzsohn et al., 2005	cgtgttgaagaactaaat	caataataatgagctgtgt	(TTA)5	PERFECT	52	270		M	1	2	-	-	DQ099044	ttcattctctgttcttcagcttggtttcattttctttcactttctcaaactcaactcagcaatggcatcattcagaacattcgccgtcgtactctgtgttgctctgttcgcactttctgcttccgcacaagacttgtctccagcttcgtctccggcgccgtctcctgacgccggagcagctggatccatttccggctcggcggcaatgatggttgcctcgttggtggtttccatgtttgccgtgttgaagaactaaatttgattgacttcttttttacggagtgattatctatgtatacagagagagttcgttgttattattattattatgatgagattttcatgtattattcttgattagctatgatttattattgttaatttgttgtaggtgataga…	No significant hits found
AS1RI2D06	RI2D06		Moretzsohn et al., 2005	aacacctcaaattccctatcct	aaaaacgcgctggagttc	(TCC)5	PERFECT	50	290		M	2	2	P	A3	DQ099045	aacacctcaaattccctatccttagtagtgatcttcttgaatgccaaatattttgctccctattttccttctttatttttagttcacaacctcctaaaatctcaattcatatcctctctttcaatttggtaccaaaacaaattaggtttcctcctcctcctccgtcgcctcctcctccgtcttcctccttcctctccttcgtcgtcaacttgacaaattactcctttaggaagtaacaaaataataacattcataaaattatggattcggccgaactccagcgcgtttttcaaatgtttgaccgcaatggagacggccgaatctcaaaaaaggaactcaacgattctttggaaaagcttgggatctatatcccggacaaagagcttgaccaaatgatcg…	gi|28301674|emb|CAB63264.3| calcium-binding protein [Lotus corni...	7e-41
AS1RN0x06	RN0x06		Moretzsohn et al., 2005	tatattccatgtgtgagagt	agaaaaagagtggagagag	(GA)8	PERFECT	56	207		M	2	2	null V10309	A6	DQ099047	ccggggatgtttaacaaatatattccatgtgtgagagtctgagagagagagagagatggcagagtcagggaggtattgttacagggaagtggttccattctgtgcaatggttgcagttgagtgtaccaacgtgggtgtcaacgttcttttcaaacaagccactctcaagggattcagttactatgcattcatcgtttattctttcgctctctccactctttttcttcttctccctctccccttcgtcttccgatggtcaagagggcttcctccattcaatgtttctctcatcttaagaatttttctccttggtaccattggatttgtagcacagctgagtggatacaaaggacttgaatacacttcaccaactctcttctctgctcttagcaaccttat…	At5g40240.1 68418.m04882 nodulin MtN21 family protein similar to...	5e-35
AS1RN0x506	RN0x506		Moretzsohn et al., 2005	agcgtgtgtgtaagagttgttg	acggttccccgataaaac	(AAG)5	PERFECT	54	306		M	1	3	P	A2	DQ099048	acaagcgtgtgtgtaagagttgttgaaacaagaagaagaagaagaaatcaaatgaagttgtcagagtgtggaaccgggtgtaaggatcatccaaatgataagagactacccggtgtgtgctcttcatgtttaagggacaaactctcacaactttataccaacaaccataacccccacaattttattgaccctacttatttttatccttctcctccttcttctcctacttctcctcaacaattttcttcaggtatcggtgttggtgttagtgtctgtgcatcttcgaataaggttttatcggggaaccgtggggtcaagttccggcgaaacgcatcccatgcggcgggggattcggtttcttgtatggtaagtttcaattatgggttgaatttgaagaag…	No significant hits found
AS1RN0x536	RN0x536		Moretzsohn et al., 2005	tgccatcattctgttcctctc	gattctgctgcttcttctggat	(ATA)5	PERFECT	56	277		-	1	-	null V10309	unlinked	DQ099111	aatcggcattacggccggggggcaaattgaaattatatttcatcaaaaagatggatctcaaaagcttcttcatatttttatttttattgatgccatcattctgttcctctcaatccctgaggattaacaacattttctttactcatcgtaagatactacccaaacagcaatccaatgataataataataataatgttacttcttatgctgtcatatttgatgctggtagctctggatctcgtgttcatgtcttccattttgaccagaatctcaacctccttcatattggcaacgaaattgagttttataagaagatcgaacccggtttgagtgcatatgcagataatccagaagaagcagcagaatctttgattccactcttagacgaagcacaagata…	gi|56692307|dbj|BAD80836.1| apyrase [Vigna sinensis]	3e-52
AS1RN0x545	RN0x545		Moretzsohn et al., 2005	tggagaatcggcattacgg	cgaaagggggatgtgctg	(TA)8 + (TGT)4	IMPERFECT	52	462		M	1	2	M	-	DQ099112	cccttggagaatcggcattacggccggggcttaattaattcattatagatatatatttatgttgttgttgtagcttaagctttctctaatttggtttttgtttttcggcctgtgtatgctctgttgatgtatttgatttgtgattattttggtcattctttgtgattatgttcctccatctatatatatctcattattattgttatcattggaaagaataaaagcgtttctcatttttttttaaaaaaaaaaaaaaaaaaaaaaaaaaaaancttgtcggccgcctcggcccagtcgactctaaactcgagcaagcttatgcntgcggccgcaattcgagcncactnggccaattcgccctatagtgagtcgtattacaatncacnggccgtcgtttta…	No hits found
AS1RN0x602	RN0x602		Moretzsohn et al., 2005	cccttgctaatcgctcatc	gggggcttgtaataatctgc	(CA)7	PERFECT	58	158		P	1	1	-	-	DQ099113	cccttgctaatcgctcatcacggccggggataccaacacacacacacaaaagctaagttactagttaacaagatggctcccttatcttggttaatggtgatcctctttgttgccctaatcctcactccccaagggcttgcagattattacaagcccccttataagcatgatgagcctcctaaatacaagcacccaattgaaaaaccaccggtttacaagcctccggtttacaaacctccggtctataagccaccggtttacaagccacccgtgcacaaaccaccggtttacaagccaccggtttacaacaagccgccggtttacaacaagccaccgtaccaccatgacaagcctcctcatggcaagtaccctccacaacatgactaaggaaaagcacat…	No significant hits found		Very poor amplification
AS1RN0x614	RN0x614		Moretzsohn et al., 2005	cagaacaagccacaacaagaag	ttcaagtccaagcacctaacc	(CAA)7	PERFECT	58			M	1	2	P	A6	DQ099114	tgccttgggaatcgntcattacggccggggatctccaaattcaattcaaaactagctactccttattgattgattcatgagtcagatgaagagagaaatagatcaaatagacttggcgaattgccttatgcttctctctaataatccaataattagaaagaaaagaagcctcaataacaatggtgaagtggaattcgagtgcaagacatgtaaccgcaagttcccatcgtttcaagcacttggaggccacagaacaagccacaacaagaagccaaagctggaatcagaacccaacaacaacaacaacaacaacgttgatactaagccgaagatgcatgagtgctctatttgtggccaagaattctctcttggtcaggcactcggaggccacatgagaag…	At2g37430.1 68415.m04590 zinc finger (C2H2 type) family protein ...	5e-31
AS1RN0x615	RN0x615		Moretzsohn et al., 2005	gggcatttaagggacaatgg	cccgacccacacatttaacata	(TAT)11	PERFECT	56	390-400	0.625	P	1	2	P	A2	DQ099115	ccctgccaatcctcatnacggcggggcatttaagggacaatggaaatttaatggttgaaatggctttgactattaattcctggttacccttagaaacagaagggtgtgtaaccttgaaagaagaggttttgatggttcaaatagtttgactcacaaggtaatttcatgggggtaatctcaaactgtaatgtggcatttgtagtttgagttcaagttggttccctatgatgaaaatatctgtacataactacatattattattattattattattattattatttatgtaatatatagttttgagggaatataaagttatggtgtaacttgcatgagtcttggaacttgcaaattaacttgcctaacaaggaaaaaacgaaggtaagtaaaagggataca…	No significant hits found
AS1RN0x619	RN0x619		Moretzsohn et al., 2005	cttgtgagggaaagaatggaag	ctagttgtggcagcatttgg	(CAC)5 + (CTC)4	COMPOUND	52	317		M	2	2	M	-	DQ099049	agcaatactcaccaaattaaagaaccaaaattcatctgctgttcaagattgtcaaaggctgttattagttgtcacttgtgagggaaagaatggaaggtttgattccatatctttatcaagcgataaagaagcaccaaaataatcaccatcatgatcaccaccaccaccaccatggaatgaagaggagcttgtcccattccgagagctcgaaccggagctaccatttgctcttggggtcagactccttcactggatcatctcacaggagaacaaggtctgagtctcaccctgccaacaataatactacagctgaaggttttgatagcttcttggtcagtcccagaggccctttcgctgttgctcctcctcctccaaatgctgccacaactagtgctaaat…	No significant hits found
AS1RN0x628	RN0x628		Moretzsohn et al., 2005	gatgtcgatacttggaaagctg	gaggagaatttggatgaacacc	(TAT)5	IMPERFECT	52			-	-	-	-	-	DQ099116	cccttgggaatcggcattacggccgggcagtaaattattcaaacagtttaaattatctggaaataataatgttattaattgggatagcaaaaccggtgcagcatatattctatttgttcaatgtgcgttagaattaaataaagatgtcgatacttggaaagctgaagccgaaagatatttggatgctattatttcacaatctaattgtgaacttactaagggtggattatactactgtgatggagatagtgacgcggcttcattaaatcccgcattaaatgctgccttcgtattattattatattcgccattaagttcaactccctcaaaacaacaaagttatattgatttcgctacatcacaaattaattatctacttggagataatccgatgaaaac…	At4g02290.1 68417.m00310 glycosyl hydrolase family 9 protein sim...	2e-11
AS1RN0x681	RN0x681		Moretzsohn et al., 2005	atgatccctttctagcag	tttcacaaacacaagacaa	(GAA)5 + (AAC)8	COMPOUND	54	310-350	0.52	P	2	2	P	A10	DQ099050	aacatcttcaaagaaaggactttgggttggtcaagatcatcaagatgatccctttctagcagcttacaaagagtgcacaaagaatgataataatcatcatcaaagaagtggtgatggtggtgatgagaggaagaagaagaagaacaagaaattggtcaacaaaggtagtggattgatgattgaatcaaggttgaggaagggcttgtcttttttctcttgtaagaagttttcaagtgttcatgacaataataacttggttacaatctctagcttcccaaacaacaacaacaacaacaacaacatcatagatagagattgatatcataattatgtatatgtttttatttataggtaattaacattctcttagttatgttttactattgggaaagtttctat…	No significant hits found
AS1RN0x690	RN0x690		Moretzsohn et al., 2005	tatcaggtttctggtggttcct	gcttggctcttgttcctcaa	(TGA)6	IMPERFECT	52	287		M	1	3	M	-	DQ099051	aaaacaaaaacaatagtnttagcttcctcatcttctttcttaggctataataacatacaacttatattagctttaacattttcacagaattctaacaactcttcatcatttgtgtgtataattttcaacttgaaaacatggtttttgggcagattctctacctttttgaggacaagacagatggcggctcaaattctccattgttctttggctttgagattctatcaggtttctggtggttccttctctcccagcttcaatttagcagctcatcttcatcatcagaacctgatgagattagaacacaccatatagctgagtcatcagatatcagagataatagtaatgatgagaagaatcttgttattaacaaggatgaggccaaaatggtgatgacaa…	At3g29000.1 68416.m03624 calcium-binding EF hand family protein ...	5e-21
AS1RN0x727	RN0x727		Moretzsohn et al., 2005	gggcgtcaacttgtctgt	atagaagcccccttcaacc	(TCG)4	PERFECT	48	289		M	1	3	M	-	DQ099046	cgtcaacttgtctgtcaatcgtcgtcgtcggtaaccaatttctcgtagctggagagataattctaactagaattggactgaaaaataaaaaaggaacaaaaatcagatcaagatggcattagtctctggaggaagatcaacactgaacccgaatgcccctctttacattccagccgccttccggcaggtggaggatttctcgccggagtggtggcagctggtgacaacactgacgtggtaccatgagtactggctaagccagcaacaggttgaagggggcttctatgctgctgaggatgatggatttgatcaagatggcaatgatgttgttgatttgctgcctgatatatttgatcttgatgccggtgaagatctttccgtgatggaagctcatcttga…	At2g41430.1 68415.m05113 dehydration-induced protein (ERD15) ide...	5e-27
AS1RN0x729	RN0x729		Moretzsohn et al., 2005	cttctttgccatcctttgtctc	agcccataatctgagtgaggtg	(AAG)5 + (GAT)4	COMPOUND	48	296		-	-	-	P	A2	DQ099052	atatgaggaaagagcaaagcatatgacaagtgacatgaaagctgctgttaggtatggaacaagcttcagccaaaacaaagactctgtcttttgttggagagatttcttgaagcttctttgccatcctttgtctcattaccttcctcattggcctcaatcccctatggaccttagggaagtggcggctacctacgcagaagaaaccaataacttgtttttaaagttaatggaagcaattttggagagtttagggatcaaagaagaagaagaagatgatgatgataaaaataataatattatgaagaagttggaagaaggtgggagccaaatgatggtggcaaatttgtaccctccatgtcctgagccagatttgacacttggaatgccacctcactcaga…	At2g36690.1 68415.m04501 oxidoreductase, 2OG-Fe(II) oxygenase fa...	3e-45
AS1RN1A09	RN1A09		Moretzsohn et al., 2005	acacccgctaggaaatggtt	gtgctgctgaatggaggaact	(TA)10	PERFECT	48	204		M	1	3	P	A8	DQ099042	tttttttttttttttttttttttttttgctaatctaagtttatttataattgatttctaaacatttttgttaatttataactctttatctacctctctctagcattgcgtttgatgagaaaatctccattagaaagaaatttaacaatacaagagaataaccatttgtacaaagtaacagtatatgacatggccaaatggccacacccgctaggaaatggttccaaattacacaataatagggggaaattatatatatatatatatatattatggttcaaaattcaaaataaatggcattatttatgggaaggagctgaatgaataaaatgatccacccttgtcttaatctcatcaggatttgcacctacaattttatcaactgcagttcctccattca…	At1g11530.1 68414.m01324 thioredoxin family protein similar to t...	2e-33
AS1RN1A10	RN1A10		Moretzsohn et al., 2005	cggttttgtcagggtttatgc	gcggtgctggtgtgaagt	(GTG)5	PERFECT	52	163		M	1	2	M	-	DQ099053	tgatttcattgacgaggctcattcaagttcttgggatcatgccggttttgtcagggtttatgcattgtaccttgatgagaaagttgagtttgtggcttatcagaggatgctcagaagtggtggtggtggtgaatctggtggtgatggtgaatttagggatgagtttggttctggaattggtaggagaacttcacaccagcaccgccgccctcgtttgttgcgcagcctaagccggcagctcctactcataagcagacaaatgatttagtggatttaagggacaatggcaattcagctgatgagcaagggaataaactagcattggcattgttcaatggacaagcagcagtgaggggagaaggttcttgggaggcattcccttcaaatggtgaacctgaa…	At2g25430.1 68415.m03046 epsin N-terminal homology (ENTH) domain...	5e-57
AS1RN1D12	RN1D12		Moretzsohn et al., 2005	cgatattagccctcagcagatt	ctccattgtcacacagacaaga	(TA)6	PERFECT	-	435		-	-	-	-	-	DQ099055	aggagagagtgggaaaaaagagaatggaggaagcaaaaggagtagtgaagcacgtagtggtggcaaagttcaaggacgatattagccctcagcagattgagaaactcatcaatggttatgccaatctcgtctctctcgtccctttcatgaaagctttccaatggggaaaggatgtaagtgctgagaacatgcatcaaggttttacacacgtgtttgagtcaacttttgagagtactgaaggcgttgcagagtatgtagctcaccctgcacatgttgaatatgcaaacttgtttcttccctgtttggacaaagtcataatcattgattataagcctaccacacttcacgtttgattccaatattactactgcaactatgtgggtgtgtgttatgccacca…	At3g17210.1 68416.m02198 stable protein 1-related similar to sta...	2e-35
AS1RN2C06	RN2C06		Moretzsohn et al., 2005	cccatgcctcatttggatt	gagagcggtggaggtagaaac	(ACC)5	PERFECT	58	199		M	2	3	M	-	DQ099056	agagagttctaggatcccatgcctcatttggattcagctcattgttttcttccttctccttgctctcttctttctcctttcttttgatgattcttccaccgcttctccttcttctgcatctgcatctccatctgctgccaccagtcttcttcgtcaaaaatcactagtcaacggcaacaaccaccaccaccatgtttctacctccaccgctctcaccaaccgtcttcagcatacacgggattaggaaggaactgttccagtttcatatgggacaaatatcggattaaaaaacattcaagggggcagagaacttaagtataaaaggtgagatagaaacaagctcaagcacaaggacagtgagagaagagattgcagaaagagagggttcaccattgtatt…	No significant hits found
AS1RN2F12	RN2F12		Moretzsohn et al., 2005	accgcaaccaccacaatc	gcgagaaggcgagaaacat	(GAA)5	PERFECT	56	330		M	1	3	P	A2	DQ099057	tttccacttcatttttccattctacccctctccgcagccaccgcaaccaccacaatcgccgacgctggcgcagcctataacatgatcgtagagataatccacaatacagaaacaacaagatcaagaacagaatcaacatcaacatcaagaattcgaagaagaagaagaacaagaacgagaacgagaagaatagtgacgtcactggcatggtgcgttgttacagcttagggtacattctgatcctggtggttctggcgacgtcgatggttgttcttccgctgatgctgccgccgctaccaccgccgccgctcgtcctcctcttctttccggtcggcatcatggccgccctcatgtttctcgccttctcgccttccgatcagcaacaggtcgcacgaaacg…	No hits found
AS1RN2H11	RN2H11		Moretzsohn et al., 2005	agtagcccaaggtgccaag	gtgctcaaatacatgacggttc	(CAA)4 + (TCT)4 + (TA)6	COMPOUND	62	198		M	2	3	P	A8	DQ099058	taccattgataacagtttcaactacttttcaagcaccaaaaagtgtcgtggagttatggctgttgcatccaccactgttggagtgatggaggtgctgaaggatcaaggctattgcaggtggaacaccactatgaaatcagtagcccaaggtgccaagaatcatgtcaagtcatcacaacacaaggctgctaataatagcaacaacaacaacatgtctcaccaatcttcttcttcttccatgattgctaataataacaagttaagagatgagattgatgagattgaacacatgaagaaggctgaggagtctcttagaaccgtcatgtatttgagcacgtggggtcctaacagttagttttaaaggttgaaactatatatatatatggctgagggggctca…	gi|6688818|emb|CAB65284.1| putative wound-induced protein [Medic...	1e-10
AS1RN3B12	RN3B12		Moretzsohn et al., 2005	gctccttcgccactatcg	tacggtttcttctctcgcatc	(CTT)5	PERFECT	52	161		M	2	3	M	-	DQ099054	attaggtatacctcagaaaaagaaaaataatcaaaacactagaataagactactcagtatttgactggagcaaggatatcaagttgggaaccaagcttctcctcagcaaccttctcagctttcaccctcaatttgttgagctgcttctttctctcgtacaacaaatgtgccttctcctttctcttcttctccagctcagtgatggtatcgtagtagttccatccaacctcagatgacaatctaccaagcaagcagaatttgtgtcccttctgaagcctcagaaccttcagagcatcagggatgaccatcctctttgtcttgtcatagggaggagggattccctcaaaaaccttcaaacgagcaagtgcagcttccccacgctttgtcttgtgtggtatc…	At5g48760.1 68418.m06034 60S ribosomal protein L13A (RPL13aD)	e-107
AS1RN3E10	RN3E10		Moretzsohn et al., 2005	tagaagaaggagagggtgagaa	ctaagatggtggtgggaatta	(GAC)6	PERFECT	58	252-255	0.416	P	1	3	P	A3	DQ099059	aggcggccgacatgttttttttttttttttttttttttttttttataataatattatatttgcattaattgacgagttagaaaatggagattacaaaattccaagtacttaaggagcaataaattaataataattacatgatgagattgtgtatctagtctcagctaggatgcatgatggatgagatcagaagttgcagccgcagcagaggtagaagaaggagagggtgagaacgaggagtacagcctcaaatgcagagaggagcctgaaaacgacgccgtccacgaaggagacgcggattgtggagaggctcttccacttgaaggcggaggagaagagatacttgagcctgaaattccacgaggaagaaagccttttcttgttcttgaagaaccatga…	At1g06475.1 68414.m00687 expressed protein	2e-08
AS1RN5C02	RN5C02		Moretzsohn et al., 2005	ttcttcctcttttctccttc	acatctcatcatcaatcacata	(TCA)6 + (TTC)4	COMPOUND	52	400		M	1	3	M	-	DQ099060	ttttttcatcaacaaaattcttcttcctcttttctccttctcatcatcatcatcatcatccatggcttcacaatctcatcaaaagctcacagtttccacaacatcaccgaagagtgacagtggcagtgggagcggtaacggtaacggtaacggcggtggggtcgccaagggacactgcttgtgttcaccaaccacacatgaaggttctttcaggtgccgtttacatcgttcttcttcttctaattcttcaacttcacccacttgggtgaaacgttctaagtccatgcctgctaataagcctcctcctgtttcagtttctcctcaataatcctcctcatcatcgcatgatccatcatccatcctcatcaaatgaattcatggattttattattcatatat…	No significant hits found
AS1RN5G08	RN5G08		Moretzsohn et al., 2005	acaactgaacggcgcatattac	cttgttagggtttcggatcgt	(CTG)5	PERFECT	58	358		M	2	3	M	-	DQ099061	acgacgcgtcgtttcgtttcgttttcgtttcactttcagtttcaactttcaatactgtcacaactgaacggcgcatattacggcccttccatacctccgccgcaacacaaacgtcactaccgtggcgatggcggcggcagcaactgctgctgctgctgcggaatcttccgctgctgctgcggctgcattttcgactgcatcttcggcctcatctgcaagatcttaaccacacttctcatccttctcatcatcgtagccgttcttctctacttcatcgtacggccaaatctcgtcaagttccacgtcagcaacgccgtcctcactcagttcaatttctcctccgacgccgccgccaccaacaacaacacgctccactataacttcatgctaaacttcacg…	At2g35980.1 68415.m04416 harpin-induced family protein (YLS9) / ...	3e-29
AS1RN5H02	RN5H02		Moretzsohn et al., 2005	tatgaggtttcaagggatggtg	cccacacagcaagaactgatt	(AT)11	PERFECT	58	219		M	1	2	P	A4	DQ099062	tcatccgaaggatcaaagcttcattttactgccggtatgaagaaaacaaggagcagagaagcatatgaggtttcaagggatggtgtgaccgtagaaaaattctgatgaattaagaatatatatatatatatatatatacaccatcctttcgtgtctgtaatttgacaatatgtgatataaatttgttttcttcttttttgaaagtgatataaattgtctgttcaatgttgtgatttgttggaacctgagacataatagtaaaatcagttcttgctgtgtgggc	At3g08890.1 68416.m01034 expressed protein contains Pfam profile...	9e-09
AS1RN5H08	RN5H08		Moretzsohn et al., 2005	ctcttctcgttgatcttcacgtt	tcccagcacagaaaggacat	(TGG)5	PERFECT	58	250		M	1	2	M	-	DQ099063	tcactcttctcttctcgttgatcttcacgttaacgctggtggtggtggtggccgtggcggtggttgtagtcttcttccacatcgctagctgtcaacagtgactgagtgctccaatggactacagctctgaggatgaatcggatattagtgagtctgagattgacgactattcagagaaaccatatgaacagataaggagtggaaagtacaaggttaaagccttaaatgggactcttagatgtcctttctgtgctgggaagaagaaacaagagtataaatacaaggaattgtaccaacacgcatcaggcgtggctaagggttctgctaacagaagtgcgaaacagaaggcgaaccaccttgctctgtggaagtacatggacaatgagctagccagcgagg…	At1g80790.1 68414.m09479 XH/XS domain-containing protein / XS zi...	2e-38
AS1RN6B11	RN6B11		Moretzsohn et al., 2005	ctatccattacgaccacctcaa	actgggaaggaaacctccat	(CCA)6	PERFECT	52	332		M	1	3	M	-	DQ099069	tgatggtgctaccctgcaacacaatggctatccattacgaccacctcaacctgtgccatctgatcagttttctttcgttcacggggaacaattgaaacctcctcgggatggtccaccaccaccaccaccacctttccactcccataggcatcactttgtgcagaacatgcaaagagagaacttctccagcaatcacgatagatcaaaaccacctccatatgactatcaagagagatggaatcctcccatgccttattctggtcctcagtatcatgacaatggtatgcatgtaccttatggttgccacccgtgtgaatctactagtttaccaggtcagggatggaggtttccttcccagtcaatgaatcactgggattccatgccttacagaccacccta…	gi|3901091|emb|CAA06965.1| arbuscular mycorrhiza protein [Pisum ...	3e-39
AS1RN7D04	RN7D04		Moretzsohn et al., 2005	tctaatctcctcttctcttctcca	taagttctggggtgtttgtagg	(AG)14	IMPERFECT	58	183		M	2	2	M	-	DQ099070	ccgggggttattgagatttcatcttcttctctaatctcctcttctcttctccagagccaccttatctctgcgcttacgttcttatctttgtctctctagagagagagaagagagagagagagagagacatggaggctgttcttcagaccagagggcttctctcccttcctacaaaccccaggaacaggctcctacaaacaccccagaacttaaagcatcgatttttcactccgaagcccaaaatcattggtgggttttctcccctcacagctacaccaatcccaaaacaactcaatggatttgccttaaaagccaacacctttggccaaaagggcaagaatttgttcgtatgcagggcggaagctgcagcttcagctgatgggcagccactgtttgctg…	At1g80300.1 68414.m09401 chloroplast ADP, ATP carrier protein 1 ...	2e-50
AS1RN7G09	RN7G09		Moretzsohn et al., 2005	agtgttagagaacccagaagagg	catgcagtcgtgaagttgata	(AAT)5	PERFECT	54	298		M	1	3	M	-	DQ099071	caaagaaggcatttcatctctttctttttcccaaggtttcaaacttcctaaactaatggggcgttggatgaaacctgaggtttaccctctaatggcggcaatgacatttgtgaccagtatgtgcgtctttcaattaacacgaaatttgataaggaaccctgatgttagggtgagcaaagctcgaaggaacatgggagtgttagagaacccagaagagggagaaaaatacgtagagcttgttctgaggaagttccttcgcactcgaccaccggagattatgcctaccatcaccccctccttcagtagccaagataaatcatcatgaattccccgttaaaactccaataataataataatatcatatcaaaccggtaaaaattcatgtgcaattattttca…	gi|38194922|gb|AAR13310.1| B12D-like protein [Phaseolus vulgaris]	1e-31
AS1RN8C05	RN8C05		Moretzsohn et al., 2005	gcctaaaacacaaaacggtgta	ggttcgtcttcttcgattgg	(CAG)5	PERFECT	54	161		M	1	1	M	-	DQ099072	aggtcgaactgtcgaagagctaaaagcctaaaacacaaaacggtgtattttgtcgaaggtcttatacgttgcgtttcaacgaagatcgtgttgctgctcaagagcagaaactatggaggaacagcagcagcagcagcgaaagaagaactatcgaaagaggagtgctccaatcgaagaagacgaaccccanaaaaaaaaaaaaaaaaaaaaaaaaaaaccttgtcgggccgcct	No hits found
AS1RN8C09	RN8C09		Moretzsohn et al., 2005	gatgttgaagttgaagagca	tacacaagattccaacacca	(GAG)6	PERFECT	56	259		M	1	3	P	A3	DQ099073	aaaactagtgtatcaaagaagagaaaaaaaggnctaaagatgttgaagttgaagagcaaagaggaggaggaggaggagaagaatactcggcaaaagactaccatgaaccaccaccagcaccattgattgatgcagaggagcttggggagtggtccttctatagagcactcatagctgagtttatagcaacacttttattcctttacatcactgtgttgaccattattggttatagtaaccaaagtgataccacaatcaagggtaacacacagtgtgatggtgttggaatcttgtgtattgcttgggcctttggtggcatgattttcatccttgtttactg	gi|17025878|gb|AAL32127.1| aquaporin [Medicago truncatula]	2e-37
AS1RN9A05	RN9A05		Moretzsohn et al., 2005	gtgcgtctcaaagccatcg	cccatacattcaaaactcaaaagagc	(TC)8	PERFECT	48	338		M	1	3	P	A1	DQ099064	tcacaacttcccactctccccttaattagcttctattactcttccattattattataataataatggctcgctctcttcctttgctttccaccatttttgtccttcttttgcttctagtggccactgagatgggaccaataacggtggttgaagctagaacttgtgcgtctcaaagccatcgcttcaaaggagtgtgtttgagcgacacaaattgcgcctccgtttgcaaaacggagggcttcccttccggggactgccacggctttcgccgccgatgcttctgcaccaagcattgtgcttaaacagacatcttattagtcaataattttcatggatgaagatgatggatctatcatcttttaatcctcatcatgcatgtgttataaacttttgtgttt…	gi|533692|gb|AAC97524.1| protease inhibitor [Glycine max]	2e-23
AS1RN9A11	RN9A11		Moretzsohn et al., 2005	gttcagatacacacaacagcaaaag	gcaccaccatacaaacaaacac	(ATCAT)4	PERFECT	58	487		M	1	2	M	-	DQ099040	acagaacaacaacaatgaaaacactatttattattatatttcataaataatatcaaggattacagaagaagtttacataaatggaaagaaatggaaattcgaaatccgatccaatcatatcacatgcatacaagtagcacatgctacagctttatttcttttggacatacatatataaccaaagttcagatacacacaacagcaaaagataaacatgaataacgtagaacgaataatgaagctattattttcacgacttcaagtcttatcatatgatcatatcatatcatatcatatagtccatgctccacagagtgcacggaataagtagcttcacataaatattattaatttttggttggaggcttgtgatggtaaggtggtttgtgatgataagga…	No significant hits found
AS1RN9C02	RN9C02		Moretzsohn et al., 2005	cgttacactgagccagcaactc	acggcggcgatagtttca	(CTT)7 + (TCT)5	COMPOUND	58	222		M	1	2	P	A4	DQ099065	aaatttttgcgttcttaagtaaaaaaggaaacaaaacaagtttgcatgagaagaaggggaaaatggcgcactctacgatcgccgttacactgagccagcaactctttaaaaggaccactgtcctcttccctcactcttctttcagatctcgttctcttcttccttcttcttcttcttcttcttctgtttccttctctcctaactttcatactcctctttcttcttctttcgctctcagagcctcttcttcttcttcttcgtccacctcctccaccgctgccatgggtgaaactatcgccgccgtcgatgccggaatggacgctgttcagcgccgcctcatgttcgaagacgaatgcattttggtggatgagaacgaccgcgtggttggtcatgattcca…	gi|35186998|gb|AAQ84167.1| isopentenyl pyrophosphate isomerase [...	5e-59
AS1RN9C08	RN9C08		Moretzsohn et al., 2005	tcacttggaaggaaacatgg	agaaacactacatgcacattgg	(TAT)5 + (TTG)5	COMPOUND	55	239		M	2	3	P	A3	DQ099066	acttgaaggtgttgatagaaggatttggccaagaacctaaattgggaacatacaaggcacaagcaccaatgtccatagtttcacttggaaggaaacatggggttgctcagtttccattcatgacaattcttggaaggttccctggcatgatcaaatcaggggacttgtttgttggtaaaaaaagaaaggaattaggacttgcagcctaataattatattattattattattgttgttgttgttgggtcatgcatttgtttatatatttgtgttttaatttgtattattctcttaataccaatgtgcatgtagtgtttcttgttctttcataattttgatgttgtatagtgttgttactttgaatattggatccaaaatctggataacaaacaagtgcat…	At3g44190.1 68416.m04738 pyridine nucleotide-disulphide oxidored...	6e-15
AS1RN9E06	RN9E06		Moretzsohn et al., 2005	ggaactggctccatctgct	atctttcgcaaccctcacac	(TTG)5	PERFECT	52	271		-	-	-	M	-	DQ099067	tgcatcctgatgatcacggaaagaaacaaaaccatatccttttgagcggccagttttgtgatcccacataacccttgcatccgaacaactaggatagactgagaagcaagcaaataaagtcgcatcagtaacctctggactcaaatcaccaacaaatatattgtagtgccctgaagtatcctctctactgctattggcatatgcccaattcaccttaagtgcttgaccatatagttgccttccatgcaatgtcattatcgcaagggctgcagatgctcgatcatgatagtccacaaaaccataagaggacttttcttttcttatgagcttgcacccagccagaggaccagcactctgaaaaacttctgcaagaagtttatccgtgacatttacatgaat…	At1g17370.1 68414.m02118 oligouridylate-binding protein, putativ...	3e-72
AS1RN9G08	RN9G08		Moretzsohn et al., 2005	acacatcagcatcagcatcatc	tagaacaacagccaccaccat	(TCA)4 + (CAC)7 + (CAT)5	COMPOUND	-	109		-	-	-	-	-	DQ099074	tttgtcggaagttgaatcccaattccctaacccttgcttgaggctcgatggtatgcataaggaaggcaacggtggatgacctgctggctatgcaggcatgcaacctcttctgcctgccagagaactaccagatgaaatactacctctatcacatcctctcctggccccagcttctctacgtcgccgaggactacaacggccgcatcgtcggctacgtcctcgccaagatggaagaggagacttccgagtgccacggccacatcacctccctcgccgtcctccgcacccaccgcaagcttggtcttgccaccaagctcatgacggctgctcagaacgccatggaacaggtgtttggtgctgagtatgtctccctacatgtcagaaagagcaatcgtgctg…	At5g13780.1 68418.m01607 GCN5-related N-acetyltransferase, putat...	1e-81
AS1RN10B08	RN10B08		Moretzsohn et al., 2005	ccaagtccaaggcaaggtt	tgaagaggaacaggagagatgg	(GGT)6	PERFECT	52	187		M	1	2	M	-	DQ099075	ccaagtccaaggcaaggttctgtatccgtggatcaaggaagctatggctatggcgatgacaaagacattttttgctgctgctccttccttcgccgtacacggtcggtggtggtggtggtggtagggcttctgatccacaggtcattcctttcttctctcactcttccatctctcctgttcctcttcaccgcttcccaacctcg	No significant hits found
AS1RN10F04	RN10F04		Moretzsohn et al., 2005	tttgctcttgtcaccaactgat	tctgatgcactttcttctctcttg	(CAA)5	PERFECT	54	157		M	2	2	P	A4	DQ099076	ccggggaatagagcactatcatcattctattttgctcttgtcaccaactgatgatgcaccttccttgttttttttcttccaaaatgaatctcaattttagatcctcctgctgggaggataacggtgttttcaacaacaacaacaagaataacagctatggcttcaagagagaagaaagtgcatcagatatgttattagcaacctagttttaagccttgacctacaagggcaactactcatcctttggcaatgttattccatatcacatatatatcaataaaaatgttactgtgtaaataaaaaaaaaaaaaaaaaaaaaaaaaaaaacctgtcggccgcct	No significant hits found
AS1RN10F09	RN10F09		Moretzsohn et al., 2005	ccatccagaaaagcgaaatc	caatgaagaagaatccgaaacc	(TTA)4 + (AGT)8	COMPOUND	52	225		M	2	3	P	A3	DQ099077	aataagctaagatgttgatcatacaaatgagtagtacttggagtgctccaaggatctgacccacacagcgttgtaaagtattcagatgatggaggcataaaaggaatgtgggacacgtcatcagattcagacacacatggctgggtccaaaaactttccatcattgttggttcaatcaagaagctcccaaactctttctccagatcaaacaaacttgacgtactgttgttggatgataattccaactcttcattttcattggccactgagatttcacaaggatcaaacacattgctagtactactaggcactgttactactgtttcttgttcatgcaagatttcagccagatatggttctgtccagaaacttccatccagaaaagcgaaatcgtcgtct…	At1g06180.1 68414.m00650 myb family transcription factor identic...	6e-10
AS1RN11A07	RN11A07		Moretzsohn et al., 2005	ggacatgaaatcaagggagatg	tacatcaagcgaagacgaagaa	(AAC)6	PERFECT	52	265		M	1	3	M	-	DQ099078	ctcnagcttatggacgccccggacatgaaatcaagggagatgttcttctcagaaatggatcccttcctcgatttcgattattccaactccttccagaacaacaacaacaacaacagcgccggaaacgacagcgtcgttccggttcaatccaaacccgctcccatgatgaatcaccatgccgaaggtagctgcttcgacatcgatttttgtagatcgaagctttcctccttcaactatccatcacagtctattagccaaagcgtttcttcgtcttcgcttgatgtaggagtggtgccagacgggaacaccgtctcggatatatcgtactcgttcggccggaactgctccgattcgagtgggatgggatcggcgggaagtggcggcggaggtacgcagctg…	At5g57660.1 68418.m07205 zinc finger (B-box type) family protein...	2e-39
AS1RN11E05	RN11E05		Moretzsohn et al., 2005	ctcggtccagaaaacacagg	gtagaggcgaagaaggcagag	(GA)5 + (AG)6 + (AGC)4	COMPOUND	58	251		M	1	2	P	A1	DQ099079	tgtttacctcggtccagaaaacacaggtagagatcgagagagagatcgaaagagagagagagacgttggtaaaagaaaaagatgggaagagaagcaccaaagcagcagcagccgccggttgcatacacagtagagcagcttgttgccgtaaatcgatataatcccgatattcttgccgatctcgaaaactatgtcaacgaacaggtctcgtcgcaaacctacagcctcgacgcaaatctctgccttcttcgcctctaccagtttgaaccggataagatgagttctcagattgtagcc	At4g33250.1 68417.m04732 eukaryotic translation initiation facto...	2e-19
AS1RN11G06	RN11G06		Moretzsohn et al., 2005	cagggcaacgacgataaatac	cggcaacttacattcactctgt	(TC)5 + (AC)6	COMPOUND	52	229		M	1	3	M	-	DQ099080	cagggcaacgacgataaatacaacggacagcaagatcttcccttaattgtctctctctccagcacatttttctctggtctgtgtggggattattttaaaccaggggttctttataatagacatatcttattatcttgtggaatattctttcataaaatgacacacacacacaacattgaaattctttgttgcctgtggcagacagacacagagtgaatgtaagttgccggaatgattcagttcagttgtgttctagatgaacttgtttagcttttcctttaagttggcaaaggattatatagttcctcaacgtttaanactactattaaatgattctactaataaaataatatattttaagtttctaaaa	No significant hits found
AS1RN12E01	RN12E01		Moretzsohn et al., 2005	ttcttttacaacccacacacca	tggtcatgctttcaatcacttc	(TAT)7 + (AAC)9	IMPERFECT	52	138		M	1	3	P	A4	DQ099081	cttcagttttcttcttttctctaaactttctcactcatcatcacccacatactaaattttccaaaattttattcttttacaacccacacaccaatttttccaaagtttttgtttttaattgatacatacaaattaaagattttatcatattattattattattattatcatgatgaagagagaaagagaagtgattgaaagcatgaccatggcaaattgcttgatgctactatctagaggaagtgatcaatttaaggcaacatattcttcaagtttttcttcgaattataacaacaacaacgacaacaacaacaaccgagttttcgagtgcaaaacatgtaacagacaattcccttcatttcaagcacttggagggcatagagctagtcacaagaagcc…	At2g28710.1 68415.m03490 zinc finger (C2H2 type) family protein ...	5e-21
AS1RN12H01	RN12H01		Moretzsohn et al., 2005	tacggaattgacgaaagtaacc	cacggaagaataactaggcaaa	(TAAA)5	PERFECT	56	289		M	2	3	M	-	DQ099082	cggccgggggcacgaatgtggacaccacaccagccatcaagataccataagcttataattttggattagaataagatataaattttgtgagataataaattaaaaaaattggtattagttaatgatgaaattgatgaacgaaatgaatagtggaggtggtgcccggtggagtaagtcagcaagggtgggttacttgacaacttgacctcaactgcattatcattgctggggcatattcctttggtgggttcacacttaaatagttaaatctacccctactcttgtataaagattggactataaacaaatcaaatcatggagagagcattgaagaaggaacatgaacataacccctcaatgttttccggataaagaaagattacggaattgacgaaagta…	No significant hits found
AS1RN12H07	RN12H07		Moretzsohn et al., 2005	cgtctttgtcagatgtttccaa	ttacccaaaatcccataaggtg	(GAT)5	PERFECT	58	295		M	1	2	M	-	DQ099083	ataatcatcacatcaaacattaattacaatccaagatgaggcgtgaggaagagaagaagacaacgacaaagaaggcagtgatcaatggcccacggccttctcccttgatgatcaacaaggattcccatttgattcggaagccttcttcacagcagagaaaaccaatcatcatatacacagtctcaccaaagattatccacaccaaggcccaggatttcatggctcttgttcagagactcactggcatgtcatcatcaaattccaataatgaggcctctgagaattttgggtcgtctttgtcagatgtttccaacaacagcagcggcatcaagcagcagcagatgaatgaaactagctcagctcttaggagggataatgatattattcatgaagatgatg…	At1g68450.1 68414.m07819 VQ motif-containing protein contains PF...	5e-13
AS1RN13D04	RN13D04		Moretzsohn et al., 2005	ccgaggtagaatcgcaagc	gtaatgccagggagaatcagc	(CTT)5 + (TC)9	COMPOUND	54	272		M	2	3	P	A7	DQ099084	acactccgaggtagaatcgcaagctcaacgttgttgcctctctcaaacacaaactaaaatccttcttcttcttcttctctctctctctctctctaagatggggttatggcatgtaatggtgttggcgctaattatggcgttttggaacctaaagggttcagaagggatccgattcgttatagacagggaagagtgcttctcccatgatgtcaaatacgagggtgacaccgttcatgtttccttcgttgttattaaggctgattctccctggcattacggtaacgacggtgttgatctcgtgataaagggaccttctggtgaacaaattcatgattaccgtgacaagatcagtgaaaagtttgagtttgtggctcacaaatcaggtgtccacaaattctg…	At3g07680.1 68416.m00921 emp24/gp25L/p24 family protein similar ...	6e-85
AS1RN13G08	RN13G08		Moretzsohn et al., 2005	aatccttctggttttggttgc	gtgcctcttcttcatcttttcc	(AAG)5	PERFECT	56	265		M	1	2	P	A5	DQ099085	actcttttggcctctctctctttctccctgatttcttaatctgctctttctataaggtctatggtgagaatccttctggttttggttgccttttcgtcaagaaatccgctatttcgagcatggaagctacttcttctgcaggaattgtgaaccttgtgccacaaaatcagatacatctatccgaggattcttctggcactgacttagaacttgaacaaaaaactatatgtagcatacaagaagaacaagaagaagaagaagaattatcctcgatgagatcattctctggtcctagacaagccacagaatctggaaaagatgaagaagaggcacaatctcatcgaggttctgaaattgaggaggctaatctcaagaagaagagtgttgctcaaggaagtg…	At5g51920.1 68418.m06441 expressed protein ; expression supporte...	5e-44
AS1RN14A01	RN14A01		Moretzsohn et al., 2005	aaggaagcaacggaaagg	gcaggaaagaataatgcctaca	(TAT) 5	PERFECT	-	313		-	-	-	-	-	DQ099086	gtgatagtcgttaggttctttttttttaccgttttttttttttttttacaataaacgtttaacaactcgaaaatggataagttcaaggagaaagttaattctcttcgtgctgatcttgacgctgaaaaagctaaaaccgaagagttagaaaaggaaaagaaaaagcttgaggaggaactcagtgcaaaagaacaagaaaacggtaatcttctcaagaaagttgataaacttgaaaccgatttagatgaaattgaaaagaatttgaaggaagcaacggaaaggcttcgtgaagctgaaatcaaggctgaaaacagcgaacgtcaaaacagtaaactcgaacaagaaaagatagcgctagaggagaaaatcgatgacttacaaacaaaacttagggaaaag…	No significant hits found
AS1RN14E05	RN14E05		Moretzsohn et al., 2005	gcacgaccaccactgctac	catccgctaccaagttaccaat	(CCT)6	PERFECT	52	283		M	1	3	M	-	DQ099087	ttgttcctgcacgaccaccactgctactagtgcactatagtatataggaaaataaatattattgtatattattggtgttataatgtgctttgtgggagtgaaaaatacataagaaaatatatagcaatctgtgccatattagtattggtatcatcaccatggtgggtgtcacgcttctcatgagattcagcctcctcctcctcctcctacttgctggatcactgtcacttttatggccttcttttgctacaggtggacgatcaaagtttattggtaacttggtagcggatgtggatcataaaatacaacaagcgatgatgcatcaagatggaccgataacgaagcgactgatggatgaagaagaagtaaacacaatccacgaaagggttctaagggcta…	No significant hits found
AS1RN15B10	RN15B10		Moretzsohn et al., 2005	accccaaccccataacataaa	gtgcatcaagttccaaaaggtt	(AAG)5	PERFECT	52	277		M	1	3	M	-	DQ099088	atataaatgtaacaaacgtaacacaccccaaccccataacataaaacggtttttggttgtttgttgtttgttgtgttgtcctttttagcacttatttttgtgacacacatattaataaagtttgaaagaagaagaagaagaatggaacgtggggttgtggatggcattatcaacaggcttctagaagtaagaggcaaaccggggaagcaagtgcagctctctgaggctgagatcaggcagctatgccttgtctccaaggacatcttcttgagacaacctaaccttttggaacttgatgcaccaatcaagatctgtggggatatccatggtcaatattatgatcttctgagaatctttgaaaatggtggattcccacctcgttccaattacttgttctta…	gi|3176076|emb|CAA05493.1| protein phosphatase 1 catalitic subun...	2e-80
AS1RN15E07	RN15E07		Moretzsohn et al., 2005	tctctccactgtttctctcacct	tgtccctctcacatctcctttt	(GGC)8 + (GGT)4	COMPOUND	52	290		-	-	-	M	-	DQ099089	ccacaatcttctctctccactgtttctctcaccttttagaatctctttcttcttctagtcaacaatccagtcatggacggtttttcaggggcagcccgaggttcgcccatcaggttgggaagcctaatccgagtcgcaggcaatagtggcggcggcggcggcggcggcggcggtggtggtggttctgctgctgcttccttctcatcaaacgagtacaaggttgcactgcgttacaatcacggtgatgaaatcaatgcttctaaggagttagagaacattaaaaggagatgtgagagggacaacttgtttggtgcaattgtgatggtaaccgtcaacaagagccctaatttgagggaaaatcaacatcagattgctgacaagt	No hits found
AS1RN15E12	RN15E12		Moretzsohn et al., 2005	taaatgcggaccagactcca	cttcaacaacaaccaccctctc	(AAT)6	PERFECT	52	219		M	2	1	M	-	DQ099090	atgggtgcagtggtgttgcttttgtttatcatttgttcccaaatggagagcgttcagtctgatgctttcgattgccttgatgcttgtcaaactgcctgtgtttctccaggcgacttaaggcttcagcaaaggtgtgagcgcaagtgtcagattaaatgcggaccagactccaccgtggaggaggagaggggttgaatgcaagcaaccaattgaccatgtcaaaatttacatctcttattacttcatttcgtatttggtatctgtaataaataataataataataatattctgatgtttgttcgtagctgtagtggtaggacaatataattaattaaataaggcattggtgagagggtggttgttgttgaagataaactcattaaagtttgttcatgttt…	At1g25275.1 68414.m03136 expressed protein	5e-08
AS1RN16F05	RN16F05		Moretzsohn et al., 2005	cctacctccttgccgtcct	ccgattcctccttctcttcg	(TGG)6	PERFECT	52	300		-	-	-	M	-	DQ099091	ttgttcatcccctcaccagatccacgccgtgattcgtgatacgtagttgcggaaggaacatgaaggtcatcgccgcctacctccttgccgtcctcggtggcaatgccgctccttccgccgccgatctcaagggcattctcagctccgttggagctgaagcagatgatgacagcataacgctccttttgtctgaagttaaaggcaaagacataacagaggttattgccgccggaagggaaaagcttgcgtcggtgcctgctggtggtggtggtggtggtgctgttgccgtcgccgctgctcctagcggtggtgctgctgctcccgcagccgccgaggcttagaaggaggagaaggtcgaagagaaggaggaatcggatgatgatatgggattcagtctct…	At2g27710.1 68415.m03357 60S acidic ribosomal protein P2 (RPP2B)...	6e-21
AS1RN17A01	RN17A01		Moretzsohn et al., 2005	aaaaggctcaatcgcagtttac	tggttcttcttcttccaatgct	(ACC)4 + (TTC)5 + (GAA)4	COMPOUND	48	263		M	1	2	P	unlinked	DQ099092	acacttgagtccaaaagaacaagaaaatttttagatatccaagtaataataatggaagctgtggcacagaaactggagcagcctttaatggtgaatgattatcatcgaaaggaagtggtgtttggagatgaaaaggctcaatcgcagtttactattaacactaatcttattactgctgctgatgaacttcatgccggttctgcgactgactacaacacaaacgactttggtccaatattaatacaagaggttctcaaaggaacataccaccaccaccaagatgagaagggtatttctggaacaaaggaaaaaaattggttacccatttctgattcttcttcttcttctcatgaagtgaataatccccagaaagcattggaagaagaagaaccaataggg…	No significant hits found
AS1RN17B06	RN17B06		Moretzsohn et al., 2005	atccctgcctgttcatcatc	ggacacctcctttcttggtctt	(TCA)4 + (CAG)7	COMPOUND	52	217		M	1	2	M	-	DQ099093	agagagagagagacgcaatcatgggtttcaccatcacccccaacactaatgcaatccctgcctgttcatcatcatcattcaacgccgttaacagaaccacaacccctaattccgcttcagttacactaacagatcgctggaggacgagaatcaagaggactgcattgccccttgtggtgtgcgccgtcgaacggagcaacaccaacggcagcaacagcagcagcagcagcagcagtgacggcggcggaaagaccaagaaaggaggtgtccctaattcgaactacgttgttcccctggaaaccacgttccctctcacgaactcgctggctcgccctctcgccgagattctcagagacctcaacaagagaatcccggagaatatcgtcaaacctcacgatc…	At5g47870.1 68418.m05914 expressed protein	3e-51
AS1RN17B08	RN17B08		Moretzsohn et al., 2005	cgacacagaaaagaaccacaga	tgccataaacaagcaagaagag	(AAC)5	PERFECT	56	259		M	1	3	M	-	DQ099094	agtgaccagattgcgacacagaaaagaaccacagaagaataacgaaagaaaaaggggttttttattaaaaaaaaaaaagaaaaagaaaagaaaagttgtctgtttggttctgttctttctctgggttttgtctatggcaaaagtagaagatgaacaacaacaacaacccccaaattcttcatccatggagccaccttcctcgtacatcttcctcctcaacatcatgagcaaaagaagaacatgggcatgtctcttcttgcttgtttatggcaccctcttaacatcttcgtggaactttctgaaatccatgctctcttggtacaatctccaagctcaatcttcatcatcatcttcttcatcctcatctgggtggccagcaatctacacctcagtgattct…	At1g03730.1 68414.m00353 expressed protein similar to ESTs gb|AA...	1e-49
AS1RN17F03	RN17F03		Moretzsohn et al., 2005	ctggattttcacacgaacaaga	cagacatacctaacgcagcaag	(GA)5	PERFECT	52	262		M	1	3	M	-	DQ099095	ctgaacctaatgcaaaatcccctttcgtatcttcttcttcctctcctctccctaactcgctgcacgaactcactgagtgaaacacagaatggggcgagttcgcacaaaaacggtgaagaaatcctcgaggcaagtgatcgagaggtactactcgaaaatgacgctggattttcacacgaacaagaaggttctagaagaagtagcgctaatcccatcgaagaggctccgaaacaagatcgcagggttctcaacgcacctgatgaagaggatccagaaaggaccggttcgtggaatctcgctgaagctgcaggaagaggagagagagaggcgcatggatttcgttccagaagtttccgccattaatgtcgataacatcgaggtcgataagcagaccatcga…	At5g04800.1 68418.m00498 40S ribosomal protein S17 (RPS17D) 40S ...	4e-55
AS1RN17F12	RN17F12		Moretzsohn et al., 2005	tcatcacactccaaaagcac	gcaggattcaacaccagtagtag	(TTA)23	PERFECT	52	260-278	0.812	P	2	2	P	A1	DQ099096	aagaactactactattctcaccgtaccttgggtgtgctagtgattcttcttgcgttttcttatcttcttatatgcttgaaagcagttccaattacaagaagtgaaagcctcatgcaaggttctcaagcccatgctagtaaccacaaggatgaggatatgaataatgatgaaaaaacagagagaatggatttggaactgctagactaccaaccaccgggggctaatggtcatcacactccaaaagcaccgtgatgacactatattttattattattattattattattattattattattattattattattattattattattattattattatatgtaactcgttatatatttagagtagtattttaacttagtcttttagctaagaaattagtatta…	No significant hits found
AS1RN18G10	RN18G10		Moretzsohn et al., 2005	gctcgttttgctacttatctta	ttgtcaggtattatccatcgt	(ATTC)4 + (TA)5	COMPOUND	-	269		-	-	-	-	-	DQ099097	tggtaacatgtggagtggaatgaactttaaagcgccaccaatttggatttttgttgtctttaattcattcattcattctataatgtatgcatattatgcagctacttgtatcggtttatctcctccaggaaaacaatatttaacttcaatgcagataacccaatttttaatcggaacaccgttggccatttcttatttattcgttgatgattgtttaagaactgacacagctcgttttgctacttatcttaatgttgcgtatttgttaccattaactgctttatttattaactttgctgtaaatacatatggtaataaggtcaagaaaggtgcagcggttaagaaggctaataaaatttcataatattcgattgcatttagatttagattatatatata…	At3g06460.1 68416.m00748 GNS1/SUR4 membrane family protein simil...	2e-07
AS1RN18H05	RN18H05		Moretzsohn et al., 2005	aatcaagctccaagatttcg	ctcaatgcagagatccatgata	(GA)8	PERFECT	52	239		M	2	3	M	-	DQ099098	tttcgttccattcagaaatcaagctccaagatttcgaaacgtgaaacgagagagagagagagagcgatggcaactctggactccgacgtaccaatggttccggccggcgagccttccagcagcgcgggtccttcctccaagaagcccaagcgcttcgagatcaagaaatggaacgctgttgctctctgggcttgggatatagttgttgataactgcgctatttgccggaaccatatcatggatctctgcattgagtgccaggctaatcaggctagcgccactagcgaggaatgcactgtagcgtggggagtttgcaaccatgcttttcacttccattgcataagcagatggctcaagacccgtcaagtttgccctctagataatagcgaatgggagttt…	At5g20570.1 68418.m02442 ring-box protein-related similar to rin...	8e-55
AS1RN19A01	RN19A01		Moretzsohn et al., 2005	aacacacacccctttgat	aggtggtaaaacacaagagag	(TA)10	PERFECT	52	238		M	1	2	M	-	DQ099099	tttggaacacacacccctttgatcatgtgaacttcccttaactatcaaagttagtttttaaattactttgcatatttttatattcacatgtaatcctcttattattaggtcttctttagagatattttatgttctatggcaggtcctcttctggtttatgtgttaataaatcaatcatggatgttaatgtcactatatatatatatatatataatgtagcccctctcttgtgttttaccaccttactatatattattatgtgtaatattgtgacataaataagattttaattttaattccgaaaaaaaaaaaaaaaaaaaaaaaaaaaaaacttgtcggccgcct	No significant hits found
AS1RN19A11	RN19A11		Moretzsohn et al., 2005	cacatgaaccaagtgttgtgaa	atcaatgattcccatgtacagc	(TAA)5 + (AAG)5 + (GAT)4	COMPOUND	52	299		-	-	-	M	-	DQ099100	aatatgttttgcacagaattgcatattcaccggcgttatgatcttaagggttcttctcaaggaagatatacagacaaagataaaatcagtggcaatacaacattaaaagaccttgatttgaagtataaatttcatatggataaaaaattgagagagtcattgctaaagcaaatatctatagattgcaagttcttggaatctcagaacataattgattacagccttctattgggattacactttagagctccagagaatctaaaagcattagaacaaactcatcatggatcaatgcaccggcaaaagagtttagttcctgctgatgaaggggagcctctgattcttccaaaagggttgcttctagttacacatgaaccaagtgttgtgaacactgcacct…	At1g10900.1 68414.m01252 phosphatidylinositol-4-phosphate 5-kina...	2e-67
AS1RN19E02	RN19E02		Moretzsohn et al., 2005	taacaataatggggtcggtttg	cacgttgagagccctgtttt	(AGA)7	PERFECT	-	285		-	-	-	-	-	DQ099101	gagaatctttttttcttttatatttgtgtttactttcctaagtcattgctcaaatttgcagttgttgaacgtttcttcatatcagaactaacaataatggggtcggtttgttcatcgggcatggctgaggagaagaagaagaagaagaagaatgcagaggttgttaatggagagaagactataaggtgtgcttggaagcttcggaataaaaacaagatcgttgctaacaggaataatgtatattctccttattcaaattcaaggactattaatggtgttacaaaacaaaagaacaaagagactcggttttcaactgagttcaagaaattgaataatcctactgcatcacgtgcaaaacagggctctcaacgtggctccttgctgggccgagccggggag…	At1g30755.1 68414.m03759 expressed protein contains Pfam domain ...	1e-09
AS1RN19E08	RN19E08		Moretzsohn et al., 2005	gctttacaccaatccctttca	ggaggagacgcataagaagaag	(TTC)5	PERFECT	52	290		M	2	1	M	-	DQ099102	cttattattagtccttatttcttaacaacacaaacaacaagctttacaccaatccctttcaaattcttcatcttcttctacaagaaaaaaaaaggaacatctcttttatttaatttcttccttctttctctcaatggcttattcttcttcttcttctttgataatttcaccaaggaaattgcgctatgacttgtactcttattcataccaagaagattccaacaccccattagtgatcaatgttcttgcttcactcattgagagaagcatggcaaggacacaaagaattgtgaagaactatggcagttcttcttcttatgcgtctcctccttctgcttcgacttttattttgtcgtcgaaatcgaagaacacaaacatatttgattgcagagagatccc…	At2g45080.1 68415.m05611 cyclin family protein similar to cyclin...	1e-68
AS1RN20B09	RN20B09		Moretzsohn et al., 2005	actatgtcaccagagagcagca	tagcattgagtagggttgttgg	(AAT)10	PERFECT	58	202		M	1	3	M	-	DQ099103	ccgggtggatgatgcagttgtatgagcagcctcagatggattgtgatggaagcaacatggctcctcctatcatggaagcattttctgatgcaactgtggtgacaactatgtcaccagagagcagcagcatgatgatgttgagccaaataagcaatagtagttgtagtagtagtattagtaatgttcagttgttaagtccaaagaggaataataataataataataataataataatagtgcattcaaaccaatcagaaagagatcaagagcttctaggagaaccccaacaaccctactcaatgctaataccaataactttagggaattagttcagaaatttacaggctgtggtagcactcacatgtctctatcaatccataagggacctattaccttga…	No significant hits found
AS1RN20B09b	RN20B09b		Moretzsohn et al., 2005	aaccccaacaaccctactcaat	taagccagcaccaccacttt	(ATC)4 + (CAG)7	COMPOUND	52	355		M	1	3	P	unlinked			No significant hits found
AS1RN20C10	RN20C10		Moretzsohn et al., 2005	catctctaagccgcctcaac	tttgttgttcttcaccttgacc	(AAC)4 + (ATC)5	COMPOUND	52	352		M	1	3	M	-	DQ099104	ccggggggcgtttctcaataagcagccatgtctaacaacgccccaagttctctaagattctcatctctaagccgcctcaacaagaattgccttgttttcttgtgagtttcttcagagagagaaagacagaggaagagagagaaagagaaagagagaagtaaattccgagacatacacacatacccacatagaaagtttgaatctttttggtgtgtttttgtttgtgtgtttttttgcagagatgggtcatggagaaaagatcagtccaaggagcttccatttgcatcgccacctcctccaacatggtgagaagaacaacaacaacatcaacaacagtagcaacaaagtgtttaaggatgttattccaaaagggtttatggcaataaaggtaggtcaagg…	At4g00880.1 68417.m00119 auxin-responsive family protein similar...	1e-30
AS1RN20E11	RN20E11		Moretzsohn et al., 2005	actaagaatccaaacggacgaa	aagtgagagatcacagcctcct	(AGA)4 + (AT)5	COMPOUND	58	278		M	2	2	M	-	DQ099105	aaacaagaattttgtatttcaaattgaacattttcatttatcacattagtgtatattggttgcatttattattgtattgattaatatcaattaatctccatggctgatctcatcaccaaacctcagcatatttccaagtatatgaacttggaagacccaaaaaaaccgcagcaaccgaagcctgagaagaagaagaacgacaacaacaacgataaagtgggaattggagacatgggctataaccctcgtatgactaagaatccaaacggacgaaactgattcccaaaacaggtctaccgtgcaataacagtcaggtatataatatgtggaagtggggactatatctgtagattgctttggaacaataatacttctggcagcaggagtagcagagattat…	No significant hits found
AS1RN21B01	RN21B01		Moretzsohn et al., 2005	gattccttcaccaaattccaac	taacatgcggattgacctgtaa	(AT)8	PERFECT	52	329		M	1	2	M	-	DQ099106	tcgtcctgtcattctatgcccacactagggagtgttgtttttggaacaaatgatggaactcaatgggtgacacaggcaaaagctcctatacggacttgattgattccttcaccaaattccaacttggtttgtaaagttttggtgtgtctatcatatatatatatatataggtaagtattggaaaaaaaaaaaggaagataaaaaaaaaagaaataccctccctgttgtcctgtacatagtagtatgtcaataggaaaaagaaaaaagaaagaagggagagaaagatctccgtctctatttgtttcttgattttaatttatatctttgttctgtggaagagaagattttatcaatttatgttgtaatttgttttctttcaccaataaaaaaagaaattga…	No significant hits found
AS1RN21H01	RN21H01		Moretzsohn et al., 2005	gcttccacaagagcgagagag	ggcaccactccaatgtaatcag	(GCT)5 + (CTC)4	COMPOUND	54	193		M	1	3	P	A6	DQ099107	tacagcggagcttccacaagagcgagagagcttcgaagcttattgccgcctccttctcctcaaccatggctgctgctgctgctcctcctcctcctaccgaagttgattccacacagctcgacgttaagctcttcaacagatggagcttcgacgatgtccaggtgactgatatctccctggctgattacattggagtggtgccgtcgaagcatgcgacgtacgttccccacaccgccggtaggtactcggtgaagcgtttcaggaaggcacagtgcccgatcgttgagaggctcactaactccctcatgatgcatggaagaaacaacgggaagaagcttatggctgttaggatcatcaaacacgccatggaaatcattcacttgcttactgaccagaacc…	gi|3043428|emb|CAA06491.1| 40S ribosomal protein S5 [Cicer ariet...	3e-76
AS1RN22A12	RN22A12		Moretzsohn et al., 2005	cacgagaagcagaggaagaaga	gcagcaacaactcagggaagt	(CAG)6 + (CAA)5	COMPOUND	52	287		-	-	-	P	A8	DQ099108	agttattattggtaggtagcaaagaagaaaaaaggggccatccaggtcggtgcgcgcggtaaagaaagttccaatggaagaagtaaaagactgctgctccagcaataccaccgccacgagaagcagaggaagaagaagcagcagcactggcagctcttcagagaaacgcaaacagcagcagcagcagcagcaacaacaacaacaagaagagaagccgtacagaggaataaggatgaggaagtgggggaagtgggtggcggagattagagaaccaaacaagaggtcaaggatatggctgggttcatacacaacaccggtggccgccgcacgcgcctacgacaccgccgtgttctacctgagagggccatctgcgcgcctcaacttccctgagttgttgct…	gi|31324058|gb|AAP47161.1|AF514908_1 dehydration responsive elem...	5e-39
AS1RN22E12	RN22E12		Moretzsohn et al., 2005	aagaaccacctcagcaacattt	ttcaaagcagcaataactccag	(TTC)6	PERFECT	52	124		-	-	-	M	-	DQ099109	ttacggccgggggtcttcaatcnttcactagattttggggatcacaagaacaagaacaagaaccacctcagcaacatttgcatcagtcatcttcaatgagctacacaagttcttcttcttcttcttctaggccttcacatgttccacctgctgaagctgctggagttattgctgctttgaaggacaaaagtgttgatgagttgcggaaaatttcgtccgagaaagatgcctatcaacggtttttacagtcgcttgaacaggtcaagattcaaaataatctgaaagatgaactatgcaaggagaatatgctgcttgttgatgaaaatttacaaaaggaacctcgtgttttgggactaaaaaatcagtgtagaatcattcggacaagtgaactagctgctg…	At2g36680.1 68415.m04499 expressed protein	5e-27
AS1RN22G07	RN22G07		Moretzsohn et al., 2005	tactcgtcatcctcatcctcaa	ggacactttggattgttcttca	(GAT)6	PERFECT	60	170		M	2	3	P	A7	DQ099110	aaaacttcaagaccttaatttccncatcttcaacaacacaaccatcgtccaaagttcctttgaacctctttgatgacacaaacctagacctaaaacttgtctcatcatcttcaatttcattaccctcaaataacaacaacaattaccaaagtgtgtgcactcttgacaaagtgaaatcagcactagagagggcagagaaggagccaatactaagaaaaagaacatcattcttgaaatcggtatcatcaccatcatcgtactcgtcatcctcatcctcaattcgggagatgcaagaggaagagagtgatgataacaagatgatgatgatgatgatgggatcatcatcgacgctgtcatcaccaattgctgcagggtgccctggatgcttgtcttatgttt…	At1g79160.1 68414.m09230 expressed protein	1e-23
AS2RM9A04	RM9A04		Proite et al., 2007	tgacgaggtttggttagagctt	gaattggggcaaaatggtc	(ATT)6	PERFECT	52	202		-	-	-	P	nao	EH047699	tgctggatttgaggctgacgaggtttggttagagctttatcaaattgctcatttggattttggaaggatttctttctcagaccaacataatgagtgaattattattattattattatgattattattgttattgttattgcaattaagttgttaattattccttttccaattgcatggtcatttgggaagacccaaaggaccattttgccccaattcattgttgtatataatgggaccttgtttggagcaatgca	At3g01516.1 68416.m00079 expressed protein	3e-05
AS2RM15E12	RM15E12	AS1RN10D04	Proite et al., 2007	cactattccttggtggagaagg	tttctaatacatcggtgggaca	(TA)6	PERFECT	52	389		-	-	-	M	-	EH046567	aatagaggtagttgggaaaaggctggccatgatgtctgagaaatttcgcatcccggtggagtttcatggagtgccggtttatgctccggatgtgaccagagacatgctaaatatcaggtccggagaggctttggctgtgaactttcctttgcaacttcaccataccgctgatgagagtgttgatgtgaataacccaagagatggaatccttagactggtgaagtcgctttcgcccaaggtggtaacattggtgga	At5g48150.1 68418.m05947 phytochrome A signal transduction 1 (PA...	9e-75
AS1RM15C02	RM15C02		Proite et al., 2007	aaaatgcgctcccttcac	tgtacggcaattctctggagt	(TC)8	PERFECT	52	326		-	-	-	-	-	EH044820	agaacaaaaatgcgctcccttcacgcgcgtcttcgttctctctctctctctctcacacacacaccccagccatgagcctattcggtttgggaagccggaaccagagaacattccgcccaaaaaagagtacaccttctggaagtaagggagctcagcttagaaagcatattgatgccacactaggaagtggaaatctgagggaagccgtaaagctgcctcccggggaagatttaaatgagtggcttgccgtcaata	At5g45550.1 68418.m05594 mob1/phocein family protein contains Pf...	1e-114
AS1RM15C11	RM15C11	AS1RN8H04	Proite et al., 2007	ggactgaacatccggcac	ggaccaaatgactgctctctct	(TCA)11	PERFECT	52	322		M	1	2	P	A8	EH044828	gntttttttttttttntnnnntnttttttgcaaagaatttattcattaaataacatagagagtacaaagggcatatatgagttgagatcattacacaataacaaaggtgtgttacaaatgactaagttcaaagaaaaaagaatgaagcctcaaaaaataggagcttggtataaaaaacaaccttaaaggttgtcatggcagaacctgaataacttgctgccatggaccaaagcccctcaaagacaaaggcttcat	At5g25350.1 68418.m03007 F-box family protein contains Pfam PF00...	2e-06
AS1RM14H12	RM14H12		Proite et al., 2007	tcctgagatccgaaagctactc	aagcaatggcacggtagatact	(TA)6	PERFECT	52	145		-	-	-	P	NAO	EH044792	ggccggggcagctgaatgcttttccgatcaagttcttcaagctcaagatgatctggttagttccatgaaagatgctgcatccaaggagcttttaagtgtgggtcgcaatcatcatgagtatagaaaccttctgaaagaactcattgttcagagtttgctacggctgaaagaaccttctgtcttattgagatgtcggaaagaagatgagcacttggtggagaatgtactggactcagctgcacaggagtatgctga	gi|29290712|gb|AAO69667.1| vacuolar ATPase subunit E [Phaseolus ...	6e-67
AS1RM11H06	RM11H06		Proite et al., 2007	tcaagggtccactaataagacca	tgcaactgataaggaagctgaa	(TAA)6	PERFECT	52	158		M	1	1	P	A8	EH044511	ccggggtgatggtatcaataattgggaggagtggaagctgaattcttcaagggtccactaataagaccaacttcttctgatgacaaacttcaattcactaacactaataataataataataagccactttttatgttctcttcggtccctgaattttgggttcttggtggcattttgcttgcttcagcttccttatcagttgcactttggaactttattcagaagaagacagtaaaggaatattcggaaccaatg	At1g70260.1 68414.m08083 nodulin MtN21 family protein contains s...	1e-43
AS1RN40D08	RN40D08		Proite et al., 2007	gctggccttcttctttcagat	taccagtgtttcatccaagtcg	(CT)6	PERFECT	52	259		-	-	-	-	-	EH043796	tgtactcggttggtgcctcagcaccggactcagcaggtgtggagagcgctgctgagctggctggccttcttctttcagatcttctttcagattatcagaaccctcggtcactaccctctcctctctctctcttcttccaacaataacaacaccacttcctttaagcctcttccttctgttgagcttcatgaccatgacgaacaagaacagcaacttgcctccgccgcacttgatatcactgccgcctccgttgat	At3g55960.1 68416.m06218 NLI interacting factor (NIF) family pro...	2e-36
AS2RM11H01	RM11H01		Proite et al., 2007	tgaagtagaaatggaggaggga	cctcttaacaaaaccaactcgc	(AG)7	PERFECT	52	271		M	1	1	M	-	EH046200	ttttttttttctattttttttttttttgtctagcaaaatatataatatataatatattaattaatagaatacacaaaataatcaaataaatggtgaatactcagtaacacaagctataacacaccaaaaagaaaaaaaagaaacgacagtacacgaatcaaaaaggcaagatccatgaaactagatctacaatagtagagcagcagagaagacaacaacggcagcagaagaaacgacggtgaatctgttcaaaac	No significant hits found
AS1RN29D01	RN29D01		Proite et al., 2007	cctcttcactcccaagtaccaa	ataaacaaacggggcactcat	(AAG)6	PERFECT	52	397		M	1	2	M	-	EH042938	atgaaaacacaatatattctccaagttgctcttccctataatcctcttcactcccaagtaccaaaaaaaatgggtgatgttctaagcccctacacactttcacccccaccttcttcatcatcttcttcaacaaagtccaacattatcatgctatattatggcctggcagttgttggaaccgccgcaatagcgctagcactttacaactactgcgtcatcagaagatgcagccggcaacaacaaccgcagcccgaa	No significant hits found
AS1RM5G08	RM5G08		Proite et al., 2007	atagtccatgatagccccatgt	ttacaaccgaatctgcaaagac	(AG)6	PERFECT	52	198		M	1	3	P	A8	EH045717	agtgccttaacatcatcatatatatacatatagtttacaattacatggtgaatttccccactttggttttttagccaacatagtccatgatagccccatgtccccctttgttgcatgtttaggaaatgtaggaagatatcaaggaccaggaacaagagcaaagagagagagaggaaaagagaaaaatcaagaggatatgttctatgtaatttgtgttttagccttttaggggtgtgtcagtctcttatatatgtt	No significant hits found
AS1RM3H10	RM3H10		Proite et al., 2007	atctatcacttgtcccctttcg	ggttcatgttgtgcgctctat	(AAAG)6	PERFECT	52	226		-	-	-	-	-	EH045539	ccggtgcaagataagaaaagaaaagaaaaatttgatcccacccatttttgtcttcctctctttctatctatcacttgtcccctttcggtccctcatccatcaccattcagcaaccaaccagtttctcaaaacagcaaacaagcgaaaagcattttcattcccctcattttttctcaacaagaaacaaaagaaagaaagaaagaaagaaagagagaatgccgtcattggaggaggagctgttcccgtcgaccccag	At4g30440.1 68417.m04323 NAD-dependent epimerase/dehydratase fam...	2e-65
AS1RM3H09	RM3H09		Proite et al., 2007	tgcatccacatggctcttc	ttgtttggtctgtttctcccat	(TCT)6	PERFECT	52	326		-	-	-	-	-	EH045538	ttttttttttttttttttttttttttttttcagaaggaaaatgagaccagagtgattaatcagatacggtgtttagtgtaaaattaatggagaaacagaacattcattccacacgttataatttttttcttttcccttttgctttgttttcctgttcctgtaaaaaattgtccccctaaattatgatatgctatctatacaaattgaatgcttactatttctttttttttttttaatcttctagatattgatcac	At1g52550.1 68414.m05932 expressed protein	4e-06
AS1RM14B10	RM14B10		Proite et al., 2007	atcgaatcccaactcactcact	taaaatcacccaccaaaagctc	(CAA)8	PERFECT	52	388		-	-	-	M	-	EH044716	ctgcagaagaagtactcgtcaatggtggaacggctctttaaacgccaccaatcccgttcagacaataacaacgaatcggaatcatcttcatcccctgccttcgagtccacgtcatccttcctcacccgattctccaacctcaaatcctccatcgaatcccaactcactcactcccattccctctcctcttccgacccatcgcagctcaaaccccatttcgagcaaatctcagcatcaatctcccatttggagaag	At4g39920.1 68417.m05654 tubulin folding cofactor C / Porcino (P...	1e-35
AS2RM10F10	RM10F10		Proite et al., 2007	aatatcagttcaatccgtgcct	tcacctcagaagaatacgagca	(TCT)6	PERFECT	52	148		M	1	1	-	-	EH046090	gtgggaaagtattggaaagtgcatcaagttccaaatcacctctctgaagaaatggcattgccaaacacattcactttctcaccgccatctctcaatcccttcaagccttcatcttcatcatcgtcttatataatcaaattcttcacttgctccttccccgttcccagaacaacaatcaccaccccgaacgcatattctttcaacactggcccaatcaggcccaatatcagttcaatccgtgcctcgtcatcgtct	gi|11386111|gb|AAG33924.1| auxin-repressed protein [Robinia pseu...	3e-35
AS2RM6F03	RM6F03		Proite et al., 2007	catcgttctctgctatctcctg	gaaatctgacgcaatgttcaag	(CT)7	PERFECT	52	178		M	1	3	M	-	EH047473	agtcagaactcagagccaaccggcgattcggcgatagacgccacgaccggttcgtcagaatggtggcctccgccgcagtcgccggcgtctctctgacggcgcatcagcgcaatattctagctggtgttaacgccggcgcttcgagcctctcgttcgttggttcaggcttcatcgttctctgctatctcctgttcaaggagctccgcaagttctccttcaagctcgtcttctacctcgccctctccgtactctctc	At1g48270.1 68414.m05392 G protein coupled receptor-related iden...	8e-16
AS2RM8E11	RM8E11		Proite et al., 2007	aaggttttgaggttccagacaa	ataagcatggtggaggcattag	(TA)6	PERFECT	52	202		M	1	2	M	-	EH047659	aaattcagtggagagtgaagtggatgaaaatgacccaggaaaagaatgtgttatttgtctgtcagagcccagggatacgactgtccttccttgccgtcacatgtgcatgtgtagtggatgtgcgaaggttttgaggttccagacaaataggtgtccaatctgcagacagccagttgagaggcttctggagatcaaggttggggcagaagccgaacctcaggagtgaagaagatgaagaagacagtgatagttgac	At3g09770.1 68416.m01157 zinc finger (C3HC4-type RING finger) fa...	4e-31
AS2RM8C07	RM8C07		Proite et al., 2007	gattttacaaccactctctccctg	taccttcgtctgaaagggtctc	(AG)8	PERFECT	52	191		M	1	2	P	NAO	EH047631	tttttttttttttttttttttctttttttttttttacactgcaatatatggaagactattatatatattaggtaaatgatgatcacaaattcagcatcatatgctgtgtactgattttacaaccactctctccctggcccaagagagagagagagaggaggaataaaaggactcatagaacttaattaccaaaaaaaaagaggactcatagaacttgaatactgactactgagcacaccatgtgacataattata	No significant hits found
AS2RM1A05	RM1A05		Proite et al., 2007	tcttccaattctctctgccttc	atggagtgaccaacataaaccc	(CTT)8	PERFECT	52	209		M	1	2	P	A3	EH046970	cagaatgaagatgataaagagattgatatagccgcgaaagaagaagagagggagctaaggtgaagaagtgaaggatgttgcagttgaagctacactcaatcccttcatcactttcttcttcttcttccaattctctctgccttcagaaccattcctttctctctccaaagttccttcctttttcttctgttactccaaagcccttctccatcacatgccgccactccgacctcttcgaccagaaaaccttctcct	At1g14410.1 68414.m01709 DNA-binding protein-related similar to ...	9e-37
AS1RN32H04	RN32H04		Proite et al., 2007	cacccaacaacaaagacaaaga	atgttttaaggaacagagcgga	(AAG)6	PERFECT	52	201		-	-	-	M	-	EH043303	cccaccacaccacacaacacccaacaacaaagacaaagattcaaagaacaaagaagaagaagaagaaggtgttgcttttctttctttctctctttctttctctgaaattagtgtgaacgacccatcaaaatttcacacactgaaatgcttatttgatttcaaagcttgattctcttcatcgtttccaaatctgggttccgctctgttccttaaaacatcaccaaattactctttttatattgaaaaccaaagcca	gi|56384582|gb|AAV85852.1| AT-rich element binding factor 2 [Pis...	9e-28
AS2RM9A03	RM9A03		Proite et al., 2007	acacatttactccctcctccct	gtcttcgtctctgtaagccgac	(CT)7	PERFECT	52	154		-	-	-	P	A5	EH047698	agctgagattatgcacagatagataatttaagacacaaccaatcactttggtttcttcatttcagaacacatttactccctcctccctttataaattataaagatcgcacacactaacataacacaacacacacacaacactcattcttctttccttctctctccctctctctctctctactcattacagaacacaatgtcggcttacagagacgaagacccccgtcttcatggcatcgataaaaataaaatata	No hits found
AS1RM18A10	RM18A10		Proite et al., 2007	caagagggattgaaagaactcg	atggctttactatggagacgga	(ATA)6	PERFECT	52	224		M	-	2	M	-	EH045083	tgattgttggaagtgctatggtgaagctgcttggtgaggctaattcgcctcaagagggattgaaagaactcgaaagacttaaccaactccttaaaatcagcacttccttgaaattaattagcttttaagcccagaaacttcaaactagttgtgtctgcatagataataatggtttgagtaattggtaatgataataataataataataatggattgaataaggatttatttttcttatagatgtgaaattttatc	At3g54640.1 68416.m06045 tryptophan synthase, alpha subunit (TSA...	8e-06
AS2RM8F04	RM8F04		Proite et al., 2007	gatcatggtttctcccttgttc	taattcctcaatcatcacgctc	(CCT)6	PERFECT	52	151		-	-	-	P	NAO	EH047664	cgtgagtgtgagatggcgagtacgtacggtaacaaccaccgccacctgctgcagctggtgctgtcgtgccggaacatcacggcgcaggtgaaaaacacctccacctcttccatcatagccatggcttcttcttccgagcaggaattcgtggctcgttaccgcgcgaacctcaaccgctacccgagatcgcatcgtttctgggacggcaaggtggcttcccgcgttggcgagaagctagggctccgcctccgagaa	At2g43310.1 68415.m05384 expressed protein	7e-34
AS2RM15H07	RM15H07		Proite et al., 2007	taaagtggcagagtgttgttgg	gtcaaagtaatcagaaccgatgg	(AG)9	PERFECT	52	379		M	1	2	M	-	EH046598	atttgagatattttaaagtggcagagtgttgttggcatatataatagtgaaaaattcccacagagagagagagagagaggagattgagagtagcgaagatggttctgttagagaagctgtgggatgacgtggtggcagggccgcaaccagatcgcgggcttgggaagctgaggaagatcaccacctcccagcccttgaacatcaaagccataacatctgaaactgataacaagtaccagagatccatgtctatgc	gi|11386111|gb|AAG33924.1| auxin-repressed protein [Robinia pseu...	3e-35
AS1RN36A01	RN36A01		Proite et al., 2007	gcactagcaataccaacaccaa	ctcttaacacaatctgccacca	(AGT)6	PERFECT	52	101		P	2	2	M	-	EH043559	ttcaaacccgcaataaaaacatgatcttcagatagcattggagtgagtcacctcaagaaaaaaaccccaaaaaaaaagtgaaaaagggcaaaaaaaaaagaaaaaaaaaaagagaactttcagaaccccatttgcaattctagtgtgattcttattgttggatttgattttaattcaatctgaaaagctaccaatatttttctccatcagttaccggagcaaaaaatccaaaccctccctacctccctccacgtt	At5g05360.1 68418.m00578 expressed protein similar to unknown pr...	1e-07
AS2RM14G02	RM14G02	AS1RM14G02	Proite et al., 2007	gctttaccagacacagcaattc	ctagcaataacagcatgaaccg	(GAT)6	PERFECT	52	376		M	-	1	M	-	EH046486	ccagggttttcccagtcangacgttgtaggtcaattgctttaccagacacagcaattcagaatcatcacaatctattaatttctccatacattaactaaactacgacccatgttttattaccataaaattgtcattgcttagttccaatataaattacaggtaccattttctttttccttttctccatatacatcatcatgatgctgtgtcccagcaaagccaagttgatgatgatgatgatgatactgctgata	No hits found
AS1RM15H08	RM15H08		Proite et al., 2007	atctaacaacaaaacgacaccg	caggggtgtaagtgcagtgtaa	(TC)6 + (CAG)6	PERFECT	52	462		M	1	2	P	A10	EH044882	ggccggggacagtaaagaagttaaccgtagtggcagagcctgtcttctccggacagagagatccccgtttgccgataaagtaaaacgactaaatcaccttcaacaaatctaacaacaaaacgacaccgtatcaaggctccaaatcctaatctctctctctcgcttctcgctctctcgcaatggtgaagtcgcttgagcatccatggatcctcaacgcactgcctctcttagtcgttattctcatcgcagctcacg	No hits found
AS1RM6E08	RM6E08		Proite et al., 2007	attttcatttgtggggtgctac	ggctgaggagataagggagaat	(CTTC)6	PERFECT	52	133					P	A5	EH045786	gttgagagaagaaaacaggttataaacatagtgagtttttattttcatttgtggggtgctactaggagctgtatagatagagacctttgcttactactacctcattccttcttccttccttccttccttccttcccttcattcattcattcattctcccttatctcctcagccatattttcccttcatctttgtgaaccttagagaacagaaacaattaaaaaggactattggatggggaattgccaagctgtgg	At1g60010.1 68414.m06761 expressed protein	6e-28
AS2RM14E11	RM14E11		Proite et al., 2007	ccatccaatcagcaatcactaa	gaagaagaagaggaatgccaga	(GA)7	PERFECT		294					M		EH046470	ttttttttttttttttttttttttttttttacatcacaagaattctatttatttgtattcacaaatgtcacagaacacaatatattttcctaagtagaaaagaaaaggtaagagactaaaagtaaaaagaagaaagaaacaagataatagatggatttagagttatgaaaagagagagagagaaagagaggcctagaagattaccctacaaaacacaaatatcaacaaaatctccctattcttcacaactcacaa	At3g15760.1 68416.m01996 expressed protein	1e-12
AS1RM16E01	RM16E01		Proite et al., 2007	attgctctgtgtgtgtgtgtgt	accggaacattaacagtgacct	(GT)10	PERFECT	52	362		-	-	-	-		EH044933	ggattctatatagtgtctagtgaaaattcacaattgcattgctctgtgtgtgtgtgtgtgtgtttgtgtgtgtgtgtgtgtgtgttcgtggatgcaattctttaatcttgccaaaacattagtttcgtaggcttaataatgttgcatgcaaattgaatagtgtttattaatatcaagattttccatagtttgcgaaaaagtaatcctttgtgctaaagaaccatgggtgcaattgtctacacaggttgcatatct	At5g53400.1 68418.m06635 nuclear movement family protein contain...	1e-41
AS2RM7A09	RM7A09		Proite et al., 2007	ggatgacaagaaggacaggtt	gctcggactcactctcttattact	(AT)8	PERFECT	52	271		-		-	-		EH047516	taaaaacatgtaaaaataatattctcttgcattgctacaattctcatcattattcatctcataatcatcatcacatcaacatacgcatcgttcatgaatcaactttgtggacttgtaatcagaaagaataaaaacgaaaaaacaacaaaacaaaaatcaaattagaaacgacaattcgtaaaagtgtttcttcatctaattaccgaaattcccctaattctaatttaccggatgacaagaaggacaggttccttt	No significant hits found
AS2RM17H09	RM17H09	AS2RM6D03	Proite et al., 2007	cccatcacagttggcatatct	tgtagtggattagacagcccc	(TG)6	PERFECT	52	178		M	1	2	P	A2	EH046786	ggttttttttttttttttttttttttttttagtggattagacagcccccaatcctaggcatttcacccatgtttcacacacacacaacacactcacacacacaaccatgggtatcataggttcttaaaccacaaccagcctcagctgggatttgaacccgggtgcagcattgtatgaggcggacagatatgccaactgtgctgggcctcagct	No significant hits found
AS2RM10A07	RM10A07	AS2RM18D05	Proite et al., 2007	cgccacttgttgtaggtagctt	tgccgaagagaagcgaga	(TC)7	PERFECT		293							EH046025	tgccgaagagaagcgagagaaagagagagagagagaatcgaaagggaagaaggagaaggatgagtctgacatcgacggcggcgcacgctgctcggagggcggcgcaaagagagagggtccggatcctctacaggcgcgccctcaaagacaccctcaattgggccgtccatcgtcacctcttctacgatgacgcagctaacctccgcgaaaggttcgagcaacacagacacgtggaagaccttgataccatcgatc	At4g34700.1 68417.m04925 complex 1 family protein / LVR family p...	2e-42
AS2RM11H07	RM11H07		Proite et al., 2007	ggagaacctgttggagacgata	agagggagtggtgaatgaatgt	(GAA)6	PERFECT	52	237		M	1	3	M	-	EH046205	catgcattatgattcactcaaccacacatacataaagttgattgattgattcaagtgctaattgaagagaaggaacatcgatcgagcatcgcagatcaaaaggagatgatgatggagaacctgttggagacgataaagtctcaggtgagcaagctgaagctaacgaagaagaagaagaagaaaccatacataaaaatcgataagagtgcgagtgtgaaggttgagatccgaagcagaaaggctcgcaaccttatc	At3g19660.1 68416.m02491 expressed protein	4e-08
AS2RM4D06	RM4D06		Proite et al., 2007	cgcaatctctctctcactcctt	ggagaacccatcaacagggt	(TC)6	PERFECT	52	137		M	1	2	M	-	EH047285	tctgttttgtttcgcaatctctctctcactcctttctctggcacccttctctctctctctaatcgtttcttttgatggcgtctcaggctagccttctccttcaaaaacagctcagagatctttgcaagaaccctgttgatgggttctccgcgggtttggtcgatgaaagcaca	At3g46460.1 68416.m05037 ubiquitin-conjugating enzyme 13 (UBC13)...	2e-05
AS2RM8D09	RM8D09		Proite et al., 2007	cttccactcccattaacgtagg	tggtagcttatgcgttgcttta	(AGAA)6	PERFECT	52	247		-	-	-	-	-	EH047645	tcactaataattcatccattatacagatgattcaacttcctctgaccttgcgacgtagccgtctgtttccgtgggttcgtctgacctcaactgtgcagaaacaccatcaatggcagaattcagctcggctattttctccgacagcaccttgcgagtcctctcaagagctttttcttcatcgtacataaatttcggaagtttcttcatgatttctgtactgtcagctgcagctagtgccctgcttatctgaggtgc	At1g42960.1 68414.m04946 expressed protein	3e-20
AS2RM14B11	RM14B11		Proite et al., 2007	gcaaggttagggctaggacttt	gattttctccgtccacatcttc	(CGA)6	PERFECT	52	312		M	1	3	M	-	EH046439	ttccgtctttctccttcttcctccttcacccttcaacgaaaacttataaacagagaacaaaaagagtaagatatttttctaatttgagattcaagaaggtggatatgatgaagaagtgcgaactgtgcaaggttagggctaggactttctgcgagtcggaccgggctagcttatgctggacctgcgacgctaatgttcacggtgctaacttccttgtggctaggcactccaggacgctcctctgccgcgactgtt	At4g27310.1 68417.m03918 zinc finger (B-box type) family protein...	5e-24
AS1RM2H10	RM2H10		Proite et al., 2007	aaagtgggagcacaagaaacat	taaagcattgggagagaaccat	(ATG)7	PERFECT	52	328		M	2	3	P	A5	EH045489	tttccaatccaaagtgggagcacaagaaacatatacttcccatttgacaccataaatgacacagccattgatgtggcaatggagatggttaaagaacttgaaattagtgacttggaaccaatggagattgctgaaatgatagaagaagaggtatcagctttggttccaacatggagggacttgggaaattctattaagtatcaaagacaacatagctttagctatgaacaagaagaagatgattatgatgatgat	At3g51630.1 68416.m05662 protein kinase family protein contains ...	8e-11
AS1RM13A09	RM13A09		Proite et al., 2007	aaacccacctttccactatatcac	gggtacatgggagaaattgaag	(CT)6	PERFECT	52	291		M	1	3	P	NAO	EH044611	ctaaaatgtgcactgcattcccaaaacccacctttccactatatcacttttttctgaaccttcttctcttcactctctctctctttctctctcatcaaagccttgggttctaggctggtacatggatattgaaccctttcttggctcttggggggtggtttcttctttcaaattgcatggctgaatccaaaaactctccatcatcatcatcacaaaccttcgttttctcaaaatcatcgcactgttactttttgt	No significant hits found
AS2RM13A12	RM13A12		Proite et al., 2007	tggtgaagaacggagttattag	cgagattaggtatgtattgactttc	(TTA)20	PERFECT	52	238		P	2	3	P	A9	EH046338	agtgcattagatgcagagtcagaaagagttgctcaagatgcatttgacatagtcatggtcaacaggacgaccggtggtcgtggcacaccgcttatccacaataaaaaacgctgatgttattgctgtggtgaagaacggagttattagagaaaggaagacatgaaacattgattaatgttaaggatggattttatgcatctttagttcaacttcacacaagtgcttcaactgtgtgaattttgccatttattatta	At3g62150.1 68416.m06983 multidrug resistant (MDR) ABC transport...	3e-23
AS2RM9B06	RM9B06		Proite et al., 2007	gatcttcctcctaaagctaaat	ttaatgacgatgtgttacga	(AT)8	PERFECT	53	359							EH047711	aagtgttgtatataatgacaccaaggatgtcttagttgagttttatgccccatggtgcggacattgcgagaaacttgctcctacttacgaaaaactgggagaagcttacaaagatgtgaaggacaagatccttatcgccaagatggatagtactgaaaatgatcttcctcctaaagctaaattccaagttgctgggttcccaacgatcaggcttttcaaagctgcggataatgaaattgtagattattcagggga	At1g21750.1 68414.m02722 protein disulfide isomerase, putative s...	4e-23
AS2RM9B06	RM9B06		Proite et al., 2007	agaactcttttaacactttccg	gattgaaaacactccccata	(TA)6	PERFECT	55	204							EH047711	aagtgttgtatataatgacaccaaggatgtcttagttgagttttatgccccatggtgcggacattgcgagaaacttgctcctacttacgaaaaactgggagaagcttacaaagatgtgaaggacaagatccttatcgccaagatggatagtactgaaaatgatcttcctcctaaagctaaattccaagttgctgggttcccaacgatcaggcttttcaaagctgcggataatgaaattgtagattattcagggga
AS1RN23F10	RN23F10	AS1RN30G06	Proite et al., 2007	atggctaaagatgttgaagttg	gtgcagtaaacaaggatgaaaa	(GAG)7	PERFECT	52	314		M	1	3	P	A3	EH042515	cacaaaaactagtgtatcaaagaagagaaaaaaatggctaaagatgttgaagttgaagagcaaagaggaggaggaggaggaggagaatactcggcaaaagactaccatgaaccaccaccagcaccattgattgatgcagaggagcttacaaagtggtccttctatagagcactcatagctgagtttatagcaacacttttattcctttacatcactgtgttgaccattattggttatagtaaccaaagtgatacc	gi|5139539|emb|CAB45651.1| putative plasma membrane intrinsic pr...	e-142
AS1RM18F05	RM18F05		Proite et al., 2007	cagcattacagtgtttctgtgtaaga	tttgcccggtcttgtagttatt	(AG)6	PERFECT	52	220		M	-	1	-	-	EH045137	tcactcgcattacagtgtttctgtgtaagaagaaaaaaagtgtttcttgaaagagcagagcagagcagagagagagagaaatggagagtgcgatacgtgggagattcgctctttctcccagcgctatctccaaccttaaaccaggagatagatattcactttgtagaggaccatgctccaatctttgcatccccacagctgcaataactacaagaccgggcaaaggtgcagggctgctggaaaagccagtaattg	At1g68660.1 68414.m07845 expressed protein	4e-61
AS2RM16B09	RM16B09		Proite et al., 2007	tgtgggagtctctctcgtctt	actccatctcccctaacaaaca	(AG)12	PERFECT	52	312		-	-	-	-	-	EH046620	tgtgggagtctctccgtcttcgaagagagagagagagagagagcgagcaatggctgctgcagaagaagaaagcgctgtgaaggagcctttggatctgataaggctgagcctcgacgagcgcatctatgtcaagctccgttccgactgtgaacttcgcggcaaactccatgcttacgatcagcatcttaatatgatccttggtgatgttgaagaaattgttactactgttgaaattgatgatgaaacatacgaaga	At1g21190.1 68414.m02649 small nuclear ribonucleoprotein, putati...	3e-41
AS2RM2D04	RM2D04		Proite et al., 2007	catcacgagctgctgtaaacac	ttaactccctccgttatccgtt	(GA)13	PERFECT	52	127		M	1	2	P	NAO	EH047133	gttgtactttgtagtctacatcacgagctgctgtaaacaccggttagggttttttgattcatcgtcttcgtcttcgtcttcgtctgagagagagagagagagagagagagaaggtaaaaatggaacggataacggagggagttaacaacatcaacatctctgattcgtacaagaagaatcgcattcaggtttcgaacacaaaaaagcctctcttcttctacgtgaatctcgc	At2g34160.1 68415.m04181 expressed protein	3e-11
AS2RM17G12	RM17G12		Proite et al., 2007	aattcctcttggatggcg	gacaaattgaatggcgctc	(TA)6	PERFECT	52	383		M	1	2	M	-	EH046776	catggggatgatgtcccacctccagttatgagtagagaggagcttgaagctcggaaagctgatcgttggagaaagcgtgaaaatgagaaacggattgataggtaaaatagaattcctcttggatggcggttcattatatatatataatcaattgacaccagtgtcgatctaagtaaatattcactgttcaactttttattcttgtaatttttgaaaaaatcaaccattggattagaaacttatatattatagatc	No significant hits found
AS1RM15B05	RM15B05		Proite et al., 2007	gctggttgttggtttaaga	ggtcaagtgaattggacag	(GT)6	PERFECT	52	100		M	2	2	M	-	EH044810	agctgaggccatgcaaaatggcatacctgtccccctcatacaacgctgcactcgggttcaaatcccagctacggctggttgttggtttaagaacccatgatactcatgctagtgtgtgtgtgtgaaacatgggtgtaatgcctaggattggggactgtccaattcacttgaccaacaaaaaaaaaaaaaaaaaaaaaaaaaaaaaa	No significant hits found
AS1RM16B03	RM16B03		Proite et al., 2007	cacgacgtacttaatccttatt	tgttgaagctgctcatactc	(CT)7	PERFECT	53	326					-	-	EH044902	acacgacgtacttaatccttattatatcctctctctctctctcacacacaccgaggcctctccccagtttcgccgccaacacccttctttcgccgccgctctgacctccccggcgccggtgtgttctctctcgtgccgctagggcatcctcttgcgctctctcaacttgctccttcaggggaatcagttttttgcctgaaacatgtctggggaagaggaagaaaatgctgccgaactgaaaattggagatgattt	At5g09920.1 68418.m01147 RNA polymerase II 15.9 kDa subunit (RPB...	5e-63
AS2RM7E04	RM7E04		Proite et al., 2007	caattgaatggagtgcaatttt	ttggcataaagatgcgatctaa	(GA)12	PERFECT	52	348					P	NAO	EH047560	gatgcgatctaagtgtgaagataaacctgttgtccaccaaccaaggcaaaaagggaattcatgcagaaaaaagattagtggagctatttcgttcttttctttttgtttttttaagtgtttttggtatccataccgtagtgcattagattcctattgactattaatattacttggaggagaaatctccgttttggtagttctcatgttattcttttgagggcgggatccacactttgtcccgttgggaatagtata	No significant hits found
AS1RN14A04	RN14A04		Proite et al., 2007	gacaagaaggcaaatccaacc	gtcaaacaaaagagccaaggaa	(AG)5	PERFECT	52			M	1	2	M		EH047856	gttttttttttttttttttttttttttttttttctttttttaatccaaaagctcaaacactttgatcaatcaaacctgagagcttattacaagtgacaagaaggcaaatccaaccccaagccacatatacaaagactcatatcatatgacacaacaaattacaaaaacaaccaccaaacataataataaactttttttattgtttacatcaatcaaccaaaagcaactctctctcttttttctttaaatatattt	gi|52547774|gb|AAU81922.1| PR10 protein [Arachis hypogaea]	2e-19
AS1RN23A07	RN23A07	AS1RN9A05, AS1RN31C05	Proite et al., 2007	tggatctatcatcttttaatcctca	acccatacattcaaaactcaaaa	(TC)8	PERFECT	56			M	1	3	M		EH042449	ttttttttttttttttttttttttttttttggaccatgaatattacccatacattcaaaactcaaaagagctagaaaaacatgagagagagagagagatagacaaattaaataaacaaacccaaagtgcacaacattattattcttaaaacacaaaagtttataacacatgcatgatgaggattaaaagatgatagatccatcatcttcatccatgaaaattattgactaataagatgtctgtttaagcacaatg	gi|533692|gb|AAC97524.1| protease inhibitor [Glycine max]	2e-23
AS1RN24F03	RN24F03		Proite et al., 2007	cccttccgttttccattattct	tggtcagtttcttcttcccatt	(TC)5	PERFECT	52			-	-	-	-		EH042605	cacaaacgaaagagcacatattataaccccttccgttttccattattcttgaaaaagcttcatcagttctctcgagcgtacctggtctctctctcctcctacataatatgggcaaaggaatatatccatatccgcatccagcagaggaatgggaagaagaaactgaccacagtgcaaggcttgaaagaatttggcttagagaagatactcaaagatctcaagaaagagttatgttgcaatggcaatgtggttcaa	At5g54940.1 68418.m06842 eukaryotic translation initiation facto...	3e-27
AS1RN24H02	RN24H02	AS2RM1E06	Proite et al., 2007	atgctgagtgagttgatgcttg	aaggcagggaatgaaacagac	(TC)5	PERFECT	52			-	-	-	-		EH042627	tgctttgaatttctcagttttctattatgagatcttaaattcacctggagagggcctgtcatcttgcaaagcaagcttttgatgaagctatttccgagcttgataccttgaatgaggattcatacaaagatagcaccttgatcatgcaacttctcagggacaaccttaccttgtggacttctgacatcccggaagatggagatgcccagaaagtcaacggcactgccaagcttggtggaggtgaggatgctgagt	gi|1575731|gb|AAB09583.1| SGF14D [Glycine max]	3e-32
AS1RN25B01	RN25B01		Proite et al., 2007	tcgtttcgcatattcgtcttc	gaagaagctggggtatgagatg	(TCTT)6	PERFECT	50			P	1	2	-		EH042652	ttttttttttttttttttttttttttttttgccataaaataatcctggtattcactttattttcattcatatataaaagatacaataatcgaggattactagtgaagagggtaatccattgttattattaattataacatcattattaatatttcttccaactacataatcaaagaggccatgtatatgttaataactacttaattaacttagaagaagctggggtatgagatgaagaagatgaagacgacgacg	No hits found
AS1RN25D11	RN25D11		Proite et al., 2007	gggcacccaagatgtgga	ggcgacttcgagatagtggtct	(GCC)5	PERFECT	52			M	1	1	M		EH042686	ggccgggcacccaagatgtggaagagagccttcgtcggcgccgccacggccgccgccgccgccctccgccgtccattcctctcgttaatccgcggcgccaccagcagctcatcgtccaactcaatctcttctgccgttaactcgatgctcctccgctccctcaaagaccactatctcgaagtcgccaaaatgaacatgccccctaaagttggacctccatcgccgttcacgatcgtaaaaggcgcactcgattct	At4g32610.1 68417.m04643 mitochondrial glycoprotein family prote...	4e-61
AS1RN25E08	RN25E08		Proite et al., 2007	gcaacaaacgaatcagcaat	ccagaatcatccatccaatcta	(TC)5	PERFECT	52			M	1	1	-		EH042694	cacaaacgaatcagcaatattataaccccttccgttttccattattcttgaaaaagcttcatcagttctctcgagcgtacctggtctctctctcctcctacataatatgtacgttttcttgatttatttgtgcaattttttctaccttttagattggatggatgattctggctaaaatttttatatatagataattttaatataaactacgaaatatttgattatctcagtatttttatattattatggtgatga	No hits found
AS1RN25H06	RN25H06		Proite et al., 2007	gggatctattgcattccacaaa	tactctctggcctctgcctcta	(GA)6	PERFECT	54			P	1	2	M		EH042725	tctattgcattccacaacacagagagagagagaagagaagaagaaaaagaaaaggaaaatggacaagtgttcngggaaggccaaatcggagtgatgttcatctatccgctgaggaagaacttgcaatagaggcagaggccagagagtacttcgatggcgtcgttccaaagaggcacacaaagcctcaaagaagtgaatacgcttctgaatatgtcgatgatttatcaaactccaagaacgattcaattccggaat	At4g37300.1 68417.m05281 expressed protein	3e-20
AS1RN26A08	RN26A08	AS1RN1P1B07, AS1ML4D02	Proite et al., 2007	aggattgggtcaagtcattttc	ggtaacaggaaagcgtgcat	(TA)6	PERFECT	52			M	1	2	M		EH042737	tttccgcgctttggctttcgcataataataacaataatataaggcgttagttttattatatgtttctatcataggattgggtcaagtcattttctatgcttttctttaatttacgaattatgctttgtatttttctattttgacagttgtaaagcactgctgcttattatatatatataaaattatggatgatgtatgatggtccatgcacgctttcctgttacccaatagtacaaatgcatgcattgtagtttt	No significant hits found
AS1RN26G09	RN26G09	AS2RM13A12	Proite et al., 2007	cttcacacaagtgcttcaactg	tgactttcatatgcacctctca	(TTA)20	PERFECT	52			-	-	-	-		EH042802	ggccgggtcacaggaccactctcgtcgtggcacaccgcttatccacattaacaacgctgatgttattgctgtggtgaagaacggagttatagtagagaaaggaagacatgaaacattgattaatgttaaggatggattttatgcatctttagttcaacttcacacaagtgcttcaactgtgtgaattttgccatttattattattattattattattattattattattattattattattattattattattat	At3g62150.1 68416.m06983 multidrug resistant (MDR) ABC transport...	4e-16
AS1RN27H12	RN27H12		Proite et al., 2007	gagatggaagattatggtactccaag	aatcctttgccgggatca	(AT)5+(AT)5	COMPOUND	52			M	1	3	M		EH042902	caactttaatttaatttcattatcttgattcttcagcacttttctaaaaatcaagatcagatgggtatgaggaagggattattattattcaacaagaagcataaaattgaggcgattgttgtgatactagctattgttatgtgtatcatgatgtgccaagggactacagaagctacaagcagattaagaagcatgaaaaaggagggttttaatgtgaaagcatcattattatcatcaaggttacataagactatg	No significant hits found
AS1RN30D04	RN30D04	AS1RN23D04	Proite et al., 2007	caccataaccatgaacctcagt	tcaaaatcctacagaaaccaaaa	(AC)5	PERFECT	52			M	1	3	M		EH043090	gacaaagagcatatgtctttcaatttccggagattctgagaaataaaagctaaaatgttaatatatcacgattaacaactaacttattgaagtgatcaacatacatgtatgtttctctgttcaaaatcctacagaaaccaaaaatgaatgcagcaaagaaaattagagataaccaaagaaatataaaaacatataggtataataactactaaactaactaataaatgtctgatgaatcaaacatattgtacatct	gi|10444366|gb|AAG17877.1|AF293404_1 suspensor-specific protein ...	3e-18
AS1RN31A05	RN31A05	AS1RN22A06	Proite et al., 2007	cagacccatttgtgagttgtgt	atcattcatcgaaggtccaaag	(CAA)5	PERFECT	52			M	1	1	M		EH043149	ggccggcaggagaacagcaagccccccgcgaagaggcagaggaagaacctctacagagggatcaggcagcgtccatggggaaaatgggcggcggagattcgtgatccaagaaaaggtgttcgcgtttggcttggaaccttcaacaccgccgaagaagccgccagggcctacgacagagaagctcgtaagattcgcggaaagaaagctaaagtcaacttccccaacgaggatgacgaatactccattcaacaatct	gi|24817250|emb|CAD56217.1| transcription factor EREBP-like prot...	4e-24
AS1RN31B12	RN31B12		Proite et al., 2007	gggaaaccatcccttgataaat	ggagccttcactcttgcagtt	(GCT)7	PERFECT	52			M	1	-	P		EH043170	ctaaagaagtacatgacaagagggttcaaagatgtgaaagaaatgtgcaagactcatgaatgcgatcttcgaatgggagccttcactcttgcagttaaccgtgttgcaagggccactgtccttaggggttgggaagcttgacatcatccgttcatggtgctgttgttgctgctgctgctgctgctgctttcaataagagttccaatcacaaagttttccctttttaaattgctttttcatgtgatggatgaaatg	gi|56121721|gb|AAV74197.1| glutamate dehydrogenase 1 [Lupinus lu...	2e-20
AS1RN31E06	RN31E06		Proite et al., 2007	agggacagcatttccaagatga	aggcggccgacatgtttt	(TAT)6	PERFECT	52			-	-	-	M		EH043195	ctcttgcggtgtacagactcaagaacacggtgggctcgtcagtgcccaagaggtggagagggtggtgaggatggtcatggagtctgatgggaaagggaaggatttaagggacagcatttccaagatgaaggacatggctttagctgcacttgcagaaacgggttcatcctctgcatcacttgccaacttggttcaatcatggacccagtagtgatattattattattattattaatgcatgtgatttatcatgga	No significant hits found
AS1RN31E11	RN31E11		Proite et al., 2007	ttctctctctaaatcgggttcg	aagcctctggaaggtggag	(AG)9	PERFECT	52			M	1	3	M		EH043199	cagtaatctcattcttcacatctctctcttctctctctaaatcgggttcggtgctgcacgtttacattcataacatccctaattcaccgaattccgatcggtcttccgagaccggcaacaactttcctctttcaatttcccaattctaaggaaacactctgtcttcaattttctcgagaaaattatttagggttacgcaggcacgcgcgcgcgcaatcctctagagagagagagagagagaaattcaataatata	gi|22597174|gb|AAN03474.1| syntaxin [Glycine max]	4e-71
AS1RN31F06	RN31F06		Proite et al., 2007	aacgattgtgattgggagctat	ggcatagttagcacagtaaatgga	(ATC)14	PERFECT	52			M	1	-	M		EH043203	agctaactatgaaagattgctgtcttgggtgcggacgaacttgattaaggagaggcctgaaatgttcatgaaaggagataccgtgcgacctggagttcttgtccttgtgaacgattgtgattgggagctatctggtcagctgaatacatcactagaagagaaagatgtggtagttttcatatcaactttgcatggtggctagtcactactatggaagatcatcatcatcatcatcatcatcatcatcatcatcat	No hits found
AS1RN32F09	RN32F09		Proite et al., 2007	tggggaaatcttaacacaaagg	gttccaaggtatgcagagaagg	(GAT)8	PERFECT	52	234		M	1	-	M		EH043285	tgtagatgatgatgatgatgatgatgatgttgtggcttctagagcctttgtgttaagatttccccatttcctaggtttgttttttatttatcatttctgaacatgctgttgttcttggcctttttttcatgtaaagaaaaagaaaaaaggaaaaagtaataataactgaatttgacatctagtcntaaaaaaaaaaaaaaaaaaaaaaaaaaaaaaaaaaaaccaaaaaaaaaaaaaaaaaaaaaaaaaaaaaac	No hits found
AS1RN32F11	RN32F11		Proite et al., 2007	agttgtttcttgtgaggtggtt	tgcagtagttgttgcttagctt	(GA)9	PERFECT	52								EH043287	catcccaaacacaaaaccagaaaacacactcattcacttcactcacgcatttcatcaaacaccttcatggcgaaagtgggaaaactaatgaagatcaagtcagcgatcaaaaggtggccgtcactgagcaagctgagccgcaacaacagctgcgtctccgccgccagctgcgactcaaaccacggcggcgcatcttccaaggaacagaacgttgtgtacgttggcagatcgcggaggaggtacctcgtgaactcc	At1g72430.1 68414.m08376 auxin-responsive protein-related simila...	5e-26
AS1RN32H07	RN32H07	AS1RN30G06	Proite et al., 2007	aaaatggctaaagatgttgaagttg	aagctcctctgcatcaatcaat	(CTC)7	PERFECT	52			-	-	-	-		EH043304	cacaaaaactagtgtatcaaagaagagaaaaaaatggctaaagatgttgaagttgaagagcaaagaggaggaggaggaggaggagaatactcggcaaaagactaccatgaaccaccaccagcaccattgattgatgcagaggagcttacaaagtggtccttctatagagcactcatagctgagtttatagcaacacttttattcctttacatcactgtgttgaccattattggttatagtaaccaaagtgatacc	gi|5139539|emb|CAB45651.1| putative plasma membrane intrinsic pr...	e-142
AS1RN33C10	RN33C10		Proite et al., 2007	gagtgtcttgattcttcatctctaagc	caacaaccccgtttccaa	(ATG)6	PERFECT	52			M	1	2	M		EH043335	catcaaattaataccaagactcacttactagaaaccaaattaaatcgccttagaaaccgtatatgcattgattcaaataagaattaacccgaaacattaattaacaatacacgccctttcaataatttgtttttatctatatggaagtaagtactaattaagactcacagcaaaattacttggaacttggataataatgatccattcactaattaacttaattagaggatcattattattataactctgcacata	No significant hits found
AS1RN33E10	RN33E10		Proite et al., 2007	ggggaagtgtaataaagcatca	tcacggttttcgtcgttc	(AT)5	PERFECT	52			M	1	-	M		EH043354	actcgttgatttctcagagtggttagagttcgacaataaattaactgacttataggatgaattcattaataactaagtactaaccaactcatcgcttcgcattatctggatttaaagaattaatctaaaaatcgaaataaaatcaagatatcatattttggtagtagaattataacaactgagatattggataaaaaaaaaataaaaacgaatctgattataagttgtaaagcaataagaatatacagataaaaa	No significant hits found
AS1RN33H01	RN33H01		Proite et al., 2007	gcaaagttgatgaaagatgacg	tgctgtaacgaagagagatagtagaga	(TA)5	PERFECT	52			-	-	-	-		EH043380	attgtcgcttttattattcgaatatcactttctttaatatccaaacaattatcattcaaatgctaaaaatggcttttcgttaatggccaacaacaactcaataaaccctattttatgaagtaccgacttccgccattctcaaatcaatttttcagttgaacaaaaccccacattgttatctacatgcaaagttgatgaaagatgacggtacaacattacgtacgacattacatgttagaaggagatgatgtttac	No hits found
AS1RN34A10	RN34A10	AS1RM17B04	Proite et al., 2007	ccattttggacccctcaaata	gagcaatagtgaccttgaattgttg	(AT)6	PERFECT	52			M	1	2	M		EH043398	taaacttaacttggcaaattcatcacctgttaagtaaagagtatggcacataccagtggcaacactatgatgaaatggctggtagcagcactggtaattgccttcttgggtggtgaagtagctcaagctgttgtgatatgtaacattaacaccgacaacctaggcgtatgccgtgcagcagttaccggcaaccgcccgccaccaccgaacaagcaatgttgcgcccttgtccgaggtgccaatatcccttgcctt	gi|2598597|emb|CAA75593.1| MtN5 [Medicago truncatula]	3e-22
AS1RN34G06	RN34G06		Proite et al., 2007	aaggtcagaaagtggaaagcac	ataaagaatgaggcgttcatgg	(AG)7	PERFECT	52	202		-	-	-	-		EH043449	ttctcagagcggtgctcttccacacacttgggttaatagaatccccaagggtttttctctcctccaaattgaatcaacaaattcatacgacattaaaaatccggaaaatagtactgcaaactccagctaatcatttttgcactagtatacttgcttcatacaccatggaggaggttttatagaatatttctaaccttgcaacctgctttaaagggagcaccaaggtcagaaagtggaaagcacttgtatttagct	No significant hits found
AS1RN35B05	RN35B05		Proite et al., 2007	gccggggacagatgagac	aagcaacggagtagaagggaac	(AG)12 + (GT)9	COMPOUND	52			-	-	-	P		EH043481	agatgagactctaatcaattcattgctgaatcttagagagagagagagagagagagagtgtgtgtgtgtgtgtgttttagagagaggaagaatggggaagagccaaatctcagaccctccgaacttgaagaatacggtgttcccttctactccgttgcttggattccccaccgcgttctcaaatctcgccacaaccaaacctccgatgaatcctccgccgccgatcagagctcaacgccgacgaaggaggcagag	At2g01470.1 68415.m00070 St12p protein (ST12p) / SEC12p protein,...	1e-37
AS1RN35C08	RN35C08		Proite et al., 2007	acagttgcggtctgtgtctct	atttctgcatccgaaccattac	(AG)5	PERFECT	52			-	-	-	-		EH043496	agagagagagaaagaacagttgcggtctgtgtctctgagagagaggagagagagatgggttcgaacagaaatctagcaacgagggctttggaaacagatatgccggtaatggttcggatgcagaaattgctccgaggagctaagaattgtgtgtctttggctcagggtgtggtttattggaaaccaccggaggaagccttggagaaggtgcaaaaacttgtatttgaaccttctattagtcgttacggtggcgat	At1g80360.1 68414.m09407 aminotransferase class I and II family ...	8e-59
AS1RN35H04	RN35H04		Proite et al., 2007	catcaaaagtgttttcttggtttg	aaagtgaattacaagtgcaaagagg	(TA)9	PERFECT	52			M	1	2	P		EH043550	agaagaggacaaggcctataatgtgttgacatcagaggggaagctcaaaaccagtttcagaaacagcttcaagtggatcaagaacaagttcagtgatatccgctatggtgtgtgattgtgtgaaccattagaattgcctacaagaaaaggtaagaatatttaagggaaacaaaaagtgttttcagatcatcatcaaaagtgttttcttggtttgtaagagtaagagaaaacaagcaatctagcatgctttgtatg	At4g09890.1 68417.m01620 expressed protein	4e-05
AS1RN35H12	RN35H12		Proite et al., 2007	tttcctgtgttgctcgctc	gaaatcgtcatagctctcagca	(CT)18	PERFECT	52			-	-	-	M		EH043558	ttttcctgtgttgctcgctcgctctctctctctctctctctctctctctctctctctcaacccatcttactttgttcttcctttctcgttcttgactgcgcaaccatggctttcaggatgggaggggggaatgcctcatccggcatgggcgttgctgaacatagtgtaagcacatttctggaactgcacaggaagaaagtgcaccgttatgtgatttttaaaattgacgagaataagaaagaggttgtggttgaa	At2g31200.1 68415.m03810 actin-depolymerizing factor 6 (ADF6) id...	4e-35
AS1RN23E11	RN23E11		Proite et al., 2007	gtcaaccccaaacacaatcc	gagaacctgagcgtattcctga	(TAA)8 (TAT)10 (TAA)8 (TAT)10 (TAA)8 (TAT)10 (TAA)8 (TAT)10	COMPOUND	52			M	1	1	M		EH042503	tttatatggtatatttatataaatttataacaaataaaataaacaagagtgtcaatatttaattatttaataataataataataataataatattattattattattattattattattattccttacgcaaactcacggaaaagagaacaaaagcgagaacaatcgcgtcaaccccaaacacaatccccaaattccgcaatcgtaaaaatttagggtttcagagagagagaaagtgagaaacacacaaacgcaa	gi|2565421|gb|AAB81996.1| eukaryotic translation initiation fact...	7e-52
AS1RN27A10	RN27A10		Proite et al., 2007	acagccaaaagctcctcctaac	ggacattggacctaactgatgaa	(AT)6	PERFECT	54			M	-	3	M		EH042816	tccaaggagagcttcacttgtaaaattccttgagaagagaaaagaaagggtcattgctagaggaccttaccaagtaaacaacccaaatcccaagcctgagggtagcagttccggcggcgaaccttacccggtaaacagcccgaattcgaagcatgaggaaggcagttcaggggttgtacctgaagatcagtcctcaaaacactttgaccttaactcatagtggcatagctcatggtgaatttaggttatactgag	No significant hits found
AS1RN31D03	RN31D03		Proite et al., 2007	aatgagttggtcttggcacttc	cataaggagagagagttgggaca	(AGA)7	PERFECT	52			M	-	-			EH043184	tcagtagtggtttcgtttgtcaaaacaagaaaggtccattgatcataagcaaaagaaagcatggagatgaaacaaatgcagagtgctgaagagttgtttcaagctcaatcccatttatacagatatacataccatttcattgggtctatgtgcctcaaaagtgcagttcatttgggaataccagacataatccacaagcatggtcaacctattacacttaatgagttggtcttggcacttcaaattgaccctaac	gi|28804596|dbj|BAC58013.1| S-adenosyl-L-methionine: 2,7,4'-trih...	3e-39
AS1RN34C09	RN34C09		Proite et al., 2007	ccttcttcagttatgccaagtg	ccgaaaattcggatggatta	(TA)7	PERFECT	52			-	-	-	-		EH043414	aacaaaagactcggtctatgactggatggaatattatggaatccgcatttgtgagttcaattcaagattaccatgtacaaggaagattacgtatgaactacatcatgacaatgacaacattatcagaagattattctcatcggaggcgaggatcgtaacgttggaaatagtggctctaacatcaacttcagaaaatataaatccttcttcagttatgccaagtggcataaaactgaaagaaattttaatgcaatt	No significant hits found
AS1RN34H10	RN34H10		Proite et al., 2007	cacctcaaaagcgaagattgt	ggatataaatatagctaggagcctgtg	(TA)11	PERFECT										acccatccttacaaattcccattccacagccaatagtttcgtttttaacactaaattcattcaaatcaaattaaagaaagatacatgtagacaatgccaaacgatagtagaagcacggagccagaaatgagatgccctcatcgacattctccccatgcaggatgtgatgcacctcaaaagcgaagattgtcttttgggtttcattttgctttagatgttgttgttttccacttttatatactgtaattgtatatc	No significant hits found		Poor quality sequence that was not sumbitted to Genbank
AS1RM11A04	RM11A04	AS1RM9A03	Proite et al., 2007	gagaccttatggtggatcttgg	aacgctccgtacaagagaagag	(TTC)7	PERFECT	60	181							EH044426	gtttttttttttttttttttttttttttttgtattgaagtaaaatgaagagaactatcaacattaagacatatcaacgttgaaacgtctcaaattcacaggcatctcagaagcaaaagggcaaaaatgagtttcaacacattattatttgctcatagacaaagattaaagcaacacagttggaaaccatccaaatattgataatgtcatgctctcaatatctgtgggacaacttctccttttcctggtagttctg	At3g10860.1 68416.m01308 ubiquinol-cytochrome C reductase comple...	5e-24
AS1RM16H10	RM16H10		Proite et al., 2007	ccttctacacagacatccaattaaaa	gacgtagcggcttactcttgtt	(GA)8	PERFECT	60	191							EH044972	tctcttgtatttgagggacttgcatataaaaattgagtgtaattactaatttctatgtaatattaaaatcccttctacacagacatccaattaaaaactacttttatatacgtggtaacacttcgttagagagagagagagagaagaaaagaacgaaggaaattgttggtaccagatgagtagttcctgcgaaagaagactgaatatgaaaccataagagtgatccacaatctcctacaaacaagagtaagccgc	At5g56520.1 68418.m07054 expressed protein	4e-15
AS1RM17C06	RM17C06		Proite et al., 2007	gcttatgggacacaggagactt	aaaccacaaccaccaacacata	(AT)9	PERFECT	60	315							EH045004	ataaccaaacttcagctgttcatgtgaatgatgtgtcctacaagaacattaagggtacctatgatgttaggacccctcctattcactttgcatgcagtgacactgttgcttgcacaaacataacactctctgatgttgagctttttccatatgaaggagaattggttgatgaccctttttgttggaatgcttatgggacacaggagacttggactatacctccgatcaattgcttaagggaatgtgaccctgaga	At1g48100.1 68414.m05368 glycoside hydrolase family 28 protein /...	2e-35
AS1RM17E09	RM17E09		Proite et al., 2007	accactctctttgcgctctc	tgcctcctgtgaagaacttgta	(TC)6	PERFECT	60	318							EH045032	acacgccaccactctctttgcgctctctgtctctctctctccgatactccgaaggcaatggcgtccgtagcagcgaccgcagctcgccgagcagcatctctcactcgcgtttctatttccacttccagaactccgattcaaccttcctctctcgtaccccgccgcaatcttgcgggagccgccgatcaccatggtcctccaaaagttaacgcctgggaagacccgatgagcccatctaagtggatggaagagcac	At2g20820.1 68415.m02450 expressed protein .	6e-12
AS1RM19A10	RM19A10		Proite et al., 2007	cttcgcactcaaaagtttgtttt	tgaacttgcttcagaaccttga	(AGA)6	PERFECT	60	225							EH045180	acaaacgcaggcacaaattaaccctctataccttcgcactcaaaagtttgtttttgttactctcattttcagccatggcaaagggcgagaagaaaccggcggagaagaagccagcggagaaggcnaccggcggagaaaccaagggcggagaagaagatcccgaaggacgcgtcctccnggcgagaagaagaagaagaagaaggcgaagagcgttgagacctacaagatctacattttcaaggttctgaagcaagt	gi|7635498|emb|CAB88668.1| histone H2B [Cicer arietinum]	7e-45
AS1RM1G08	RM1G08	AS1RN27G02	Proite et al., 2007	atcatcagattaacgttcta	attcattattacttgcagc	(TG)7	PERFECT	47	342							EH045336	ggccgggaatcatcagattaacgttctatttgtgtgtgtgtgtgaagccattgttgtttctttaattcactcatttctttgtttgtgagaaatatgtctggctgtggcagtggaagctgtagctgcggcagcagctgcaagtgcggcagcggctgcagctgcagcagcaaaatgtacccagacttgagctacgcagagaacacaactaccgcagcaacccttgttatgggcgttgcaccggccaagcctcaattt	gi|47076858|dbj|BAD18379.1| type 2 metallothionein [Vigna angula...	4e-18
AS1RM6D09	RM6D09		Proite et al., 2007	agtctctccccacaaaacttca	ttgataacatccagacaaaccg	(TC)9	PERFECT	60	374							EH045775	atttattgatttctgcaattgagcttgaaccaattttgcttcttctacttgcacaagcaagtctctccccacaaaacttcatcttctcccaattccatttctctctctctctctctctaaagagaagtaaagaacaaagtgaaagagaaaagaagggaaaaaagatgtcctccccaagcaagcggcgagagatggaccttatgaaactgatgatgagtgattacaaggtggagatgatcaatgatggaatgcaag	gi|6066285|gb|AAF03236.1|AF180143_1 ubiquitin carrier protein 4 ...	4e-94
AS1RM8E08	RM8E08		Proite et al., 2007	gaacgcgtcaaagaacataaca	ttaacaacagcaacagcttcgt	(CGG)6	PERFECT	60	218							EH045883	cgtatcaagcgacctcaggaggaggagcgatgttgaggtcgagatccaacagtccctcacgtggcacgccntcgtagtccaccacggaggaagagtcggaatcgctgcacgcgccgcctatgaaacacatctcgcggcggctcacgttctccgccgcacgcgcgaacgcgtcaaagaacataacaggacgcgacaccgggaacgccatgacggcggaagcggaggcggaagaaaacggcttcagcgtgagttcta	At3g15210.1 68416.m01922 ethylene-responsive element-binding fac...	5e-24
AS1RM8G12	RM8G12		Proite et al., 2007	taatcctcccacaatctcctct	aattccccgttcgaatttt	(TA)6	PERFECT	59	95								caaaaaaatttttcaagtggattaatcctcccacaatctcctcttcccttcacgcatttttttttttttttatatatatataaaatttaaattcataaaaaattcgaacggggaattttttttttaataaaattccttaataatataatataataatttaaagagaaaaaaaaaaaaattaaaattttggaattaaattttcaccaaaaaatttttacaaaaaaaatttccttaaattgccaaaa	No significant hits found		Poor quality sequence that was not sumbitted to Genbank
AS1RN13B10	RN13B10		Proite et al., 2007	ataatcgtcttgtaatctttgg	ttgagactatatacgaatgttca	(TA)7	PERFECT	53	354							EH047796	aaaaacaaacaaaatgtcaaattgggatttagatgtcgttccaaatcgctttttcgatgatttctacaaagattttggcgtaaccagacgcggcgctcgtcctagtcatgtaaatgcttggtctcctgttatggatgttcatgaaaatgacaaagaattcgttgtcagtaccgaattaccaggattgaataaagatcaaattaatgttgatgttcatgataatcgtcttgtaatctttggagaaaccaaaaaaga	gi|18661|emb|CAA44882.1| heat shock protein [Glycine max]	1e-14
AS1RN13H12	RN13H12		Proite et al., 2007	aaagataggttcgaaagcacca	atatcctactgccccacttgag	(CATCAC)6	PERFECT	60	269							EH047851	ttgtagcatctganacaggatttaccaaagtttcggacaatgttacaaagataggttcgaaagcaccaacttcgtcatcaccatcaccatcaccatcaccatcaccatcaccgtcgcctgttgctggttctgaatcaaatccttctacctctgatcgttctgaaggctttggaggttcagccttgttctggctttctgtgattactggcatagcattactaattgctatcagtatggagggttcaagtttgttca	At3g19830.1 68416.m02512 C2 domain-containing protein low simila...	2e-06
AS1RN23F12	RN23F12		Proite et al., 2007	cttgggagagaagcaattcagt	gccatgcaatagtagtcaccaa	(TC)14	PERFECT	60	318		M	1	1			EH042517	ggaaaaagatgcatacgaaaacaaaatagtgacgaatcagggggttgttgattcctcatttccttgtgacatgtactcttcttgggagagaagcaattcagtcacagcgtctctctctctctctctctctctctctctgaatgtccttttttgcatatataaaaatgggttctcacttctctcactgtgttctccatgattgtgtagcttgagcattttcccatttggggctttaaaaaagcatctcgattttac	At5g44730.1 68418.m05481 haloacid dehalogenase-like hydrolase fa...	1e-66
AS1RN36G07	RN36G07		Proite et al., 2007	ggttgtgttgtcaatgctagtc	tcggaaagattaaactaggaaaa	(AT)7	PERFECT	57	317							EH043628	tcatcacaagtcaccatgtccaagtccctaaccttcctccttctcctcgccctctttgcggtggccgcctccgcacagggcactgtccagtcaccggcgcctcctcctaacgccggagcagccggatctgtttcaacctctgtggccgctcttggagcctcggttgtgttgtcaatgctagtcatcattttaaaccactgagtcttctgagtggatttgttttgttttgtttgtgtatttgtgtacaaaatcgat	No significant hits found
AS2RM12H06	RM12H06		Proite et al., 2007	gaggatcaagtttctgactggg	cgacaaagtcaagcttctgaaa	(TA)8	PERFECT	60	239							EH046307	agccgcgacggcggtgcatcaagtggtagaaggggtcctagccgttggatcaggcacatagatcaacaatcaggggaggaacaccttttcagagagtgattattattattattaaactattgatcatcaatataagtatgttaacaaggctggaaacaaataaataaatttgtaaattaaacatatatcatcatatattatatgaactgtggagtagtatttttgatgaattacaattagaggatcaagtttctg	No significant hits found
AS2RM16C10	RM16C10		Proite et al., 2007	cttcttatgcacttggtgttgc	aagcaacgaggatgagagagtc	(ACC)6	PERFECT	60	361							EH046632	cacataatatactacttcttatgcacttggtgttgcgccacaccatgacgcttcctactgattcggaaccaccaccaccttctcctcctccaccggattccgccaccgacaccgccaccgccacagcaaacggagcaaccaccaccaccaccaccacgacctcctcctcatcttccgaaaatccaccggattccctgcctacaccgccgcaagagctccaattcccaatttcatggccgcaagacggaaccttga	At5g63870.1 68418.m08017 serine/threonine protein phosphatase (P...	1e-79
AS2RM17E06	RM17E06		Proite et al., 2007	tcgattgttcgattttccttct	agagttgaagaagcccttgatg	(GA)6	PERFECT	60	203							EH046745	atatttggatttcagcaaggttttcatgtttcacgccgtcagccccaactcagaaaaccctcgattgttcgattttccttcttcttccttctttcttctctttggagagagagagaaaccgaatcgaattcattgccatgggaaccccggagacaacacgcgagccctgccctgatcgcatcctcgacgacgtaggcggcgctttcggcatgggagccgtcggaggttccggctttcacttcatcaagggcttct	At2g37410.1 68415.m04587 mitochondrial import inner membrane tra...	2e-66
AS2RM1D09	RM1D09		Proite et al., 2007	ctggaggtgtcgttcaattagt	aagggtaatacgtagacaggtgtt	(AT)6	PERFECT	58	339							EH046996	aagctggaggtgtcgttcaattagtagcataaataattctttatataaataattgtccgataaatctgcactttttttttaatttgcttaacttttgtttaatttttcttattgaataaaaagcatctttatcaaaatatgaagaatttactttgatacgtacaaaaaatattcatttgatactttgaagaataagatatcatttagtccgtttattttaaaattaaggtcaaaatgaattgtaaaatttaaaat	No hits found
AS2RM2B07	RM2B07		Proite et al., 2007	taggaggcccttcatatttt	tcaaatcacacataattcacca	(TA)6	PERFECT	55	302							EH047114	tttttttttttttttttttttttntnnnngggacaagaagaaacttaatatataacttacatatctagatacaaatacatatgtataaacctaggaggcccttcatattttttacatcacttccatgcatatatacatatatatatatacaccactatgtatatatgtgaaaattaataatagcaaagttttaggccataatagtttgatttagagatttagggttatgcttatttgggataatagtaggagaaa	No significant hits found
AS2RM2C01	RM2C01	AS1RN6C05	Proite et al., 2007	ggtcaaggctaccccttctact	atccaatccatccaagaaagtg	(AAC)7	PERFECT	60	132							EH047120	tttttttttttttttttttttttttttttgcaagcttcaattttattgatgtttttcattcttatatgacctttcacgtggtagaagctcctcaaatatggattaaaacccaataccaaaaaagggttggtttggaacttggaagaagacaacaacctaaagctatggaaaaaaaaaaggggtgacaagcgtagctaagccccttaaattaacaagtttacaagattatggaaattaacatgaaaaggtcaataa	No significant hits found
AS2RM4D08	RM4D08		Proite et al., 2007	ataatattgggtcgctggtat	atttcctaaaaccaaacgacta	(TA)8	PERFECT	55	197							EH047287	aaaagaagaatttttcacgccaaaaagaataattaaacttacaaatcatcatttttttatcttaatattatttatatttagaaaatttaaaaaaaaaaaaaatggaaaaaaaattttgattatatattaataatattgggtcgctggtataaccatttatatatatatatataatctaaaaattcaatattaatatattttattggacttctctattcttttgtaaaaaaatttttttttttttttttattgctt	No hits found
AS2RM6D09	RM6D09		Proite et al., 2007	tttggttgaatggttgtagctg	aggcagcacgagaagaattaag	(CT)6	PERFECT	60	294							EH047455	tttttttttttttttttttttttttnttgtcaatctgaataatgtatcaattttttattgattagcaatataaaacatacataggtataaagatgataatggaatatcaccccaaaatatcaaaattcctttttaccactaatcaatactaatggcatggtgcctttttatttcataagcttctttccctaaatgagtaacctcatgcagtttcgtgtgcgtgagtttcctattttttggttgaatggttgtagc	No significant hits found
AS2RM7E10	RM7E10		Proite et al., 2007	cacgtgaaagttcatatcgtgtc	attcatgattccttacgcgact	(AATA)6	PERFECT	50	170							EH047566	ttttttttttttttttttttttttttattctatatgaatgtctgtttatttatataataaagtcttttcctgacagttataaataatggtgatatgcaaatcacgtgaaagttcatatcgtgtctactagtttatgaaaacactgattatgagaaaaaataattttaaaaagaataaataaataaataaataaatatatactcgaaagtattgggaagaaaattcattagaagataaaactatacaaaaagtcgc	No significant hits found
AS2RM8H09	RM8H09		Proite et al., 2007	caggaaggtttaagaaacaagaaac	ctccaaacctctttgcttcatt	(TA)6	PERFECT	59	257							EH047691	tggaacaataaataacactctttggttaccattttcatacaggaaggtttaagaaacaagaaacaaaaaaaaaaaaaatcatatattatatatatatatcaaagttaatacaagtttttgaagttcttgtttttcaatgtttatattatatagccttggttgggatggtaatcttgttgtttattgcttaattaattagcaatccttttttttttttaatgtttaatttctcttactttgtaacttgttctgagt	No significant hits found
gi-30419338	gi-338		Moretzsohn et al., 2005	cgactatcgaatctgctatga	acgagggcatcatttaagta	(CTTT)5	PERFECT	60	247		M	2	3	P	unlinked		gtaagctctcctttttcccctaagaattctacaacataaaaaagtgacagcccttattacaccataaacatattttgtgtactcaattttgcctcgtgccgaattcggcacgaggcctcgtgccggccaggactgccgacaaggccggttatgtcattcctgtcgaaatcacagtatttgatgataagagctttactttcatattgaagactccacctgcttcggttctactacttaaggctgccgggagtggaaaagggttcgaaagacccgcagatgcaaaaagtaggtaagatcacgattgaccaattgcgagcaattgctactgaaaagttgccagacttgaattgctcgactatcgaatctgctatgagaataatagcaggcactgcagcaaat…	At1g32990.1 68414.m04063 ribosomal protein L11 family protein si...	8e-24
gi-30419342	gi-342		Moretzsohn et al., 2005	agtgatgatgatgaagatgt	ccttctgtctgaaaccat	(TAA)5 + (AAG)4	COMPOUND	58	202		M	1	3	M	-		agtgatgatgatgaagatgttattaccactattactagtaataataataataacaataatactagggaagggtacttaactgttgttgctgaaaagggtagagagaaaaagaggttcagtattgagttggattacctgaatgatcctgaattcaagttgctgcttgatcaagctcagcaagaatatggtttcagacagaagggagctctttctggtcccttgcaggcctcatgaactccaaaagattttggatggtggcaatgaaagaaggttgagtaggtcataatattcactatctagtttcatgtgtcttctgtttttcttttccagagttaattaagcttttcttaattattatatgttaaaaaagaagaagaagaaaatggttattattaagta…	At3g09870.1 68416.m01177 auxin-responsive family protein similar...	5e-12
gi-30419370	gi-370		Moretzsohn et al., 2005	taaacagagcaaggctaacacc	caacaggtcggaatgaaagt	(TTC)5	PERFECT	56	365		M	1	3	P	unlinked		ggctcgagtttttttttttttttttttcataaagaataatttataaacagagcaaggctaacaccaaagataacattcaaaataagaatgcttataatttatgcagcaacgtaaatagacatacttgatcaaacaccttaccatccaacgttcagaccaaccaagtatcccctcttacaactcccaaattgcattctttttccccccctaaaattgtcccaaacatcaaattcccaataacaaacacaataataaccttattatcatgacaattaagaataacaacagctaccaacactaggaaaaagattaattaagaaaaagtaaaacacttttttttttgttcttcttcttcttcaaaagatccaattgcagcaaaccctaacttactttcattcc…	No significant hits found
gi-30419385	gi-385		Moretzsohn et al., 2005	acacaaagcaccatattttactcct	actccgaattaaagcgaattga	(AG)8 + (GCAT)3	COMPOUND	52	330-340	0.121	P	2	3	P	A5		acaagatctcaacataatcattttatttataataaattaggagtacacaaagcaccatattttactccttaacttcactgaccttacgtctatagagagagagagagagatgcttatgtgttcttggccacagaattgtagagagaattgaaatgaagtaaccaagaataacatacgagaagaaaactaagcatgcatgcatgcaatagataaggacgaaactggagagaccacttatttattatgagatatgtacatatatatagttgagttatatatgcctagcttgttgcatgcatattattatgttggtggttcattcaattcgctttaattcggagtgccataaggagccttaaatggtgagttgtttggtgactcataaataggtgctttgtt…	gi|28194653|gb|AAO33588.1|AF479306_1 putative extensin/nodulin p...	6e-24
gi-30419427	gi-427		Moretzsohn et al., 2005	tcgaaataggtagctgagtcttga	catggtgttgacgttaggattt	(ATA)5	PERFECT	52	167		M	1	2	M	-		ttttttttcacaaaaccatagatcgaaataggtagctgagtcttgaacaaacattagaaaacattcatgttatatgccctataataataataataaaatcctaaacatcacccccaaaagaaatctgagcaaacaattagagacatccgaatttatatgtctaccataaatcctaacgtcaacaccatgttgaattacacagtaaaactaagcacgttctccacgaatgcgcctagcgagctgaatgtccttgggcataatggtgaccctcttggcgtggatagcacacaagtttgtgtcttcgaacaatccaaccaagtaagcctctgcagcttcctgaagtgcaaaaatggccctcgtgccgaatcggcacgaggcctcgtgccgaattcggcacga…	At1g75600.1 68414.m08784 histone H3.2, putative strong similarit...	6e-21
gi-30419449	gi-449		Moretzsohn et al., 2005	cttctacggtgatgttcccttc	attggaggtggctttggttt	(CAA)5	PERFECT	58	175		M	1	3	M	-		gagaaagaaagagagcaattcaattgaactcaaatagtgatggctagttgcaacatggcatcagttgcatctggatttgtgctgtcagctggcaacgtaatctcttcatcttcctcttcgagagtcacttctacggtgatgttcccttcaaggttcaacaacaacaacaatggtggttcttttaacaggcttgttgtgagggctgaagacgaagctactgctgcttctgctgcacctgcaactgcaacaccaccagctgaaggagaaactgctgctgctccgaaaccaaagccacctccaattggccccaagagaggaactaaggtgaagattcttaggaaagaatcgtactggtacaaaggctatggttcagttgttgctgttgatcaggaccccaag…	At2g20260.1 68415.m02367 photosystem I reaction center subunit I...	9e-25
gi-30419457	gi-457		Moretzsohn et al., 2005	gcttggcagcgtaagtttg	cagggaaggagtggatgct	(TTC)11	IMPERFECT	58	250		M	-	2	M	-		ggcggctacatggcctgcatctgctatggcttcttcctcatgcttggcagcgtaagtttgcgtgcctcgctgctctttgtccgccatatatacaggtccatcaagtgtgagtagttatgtggctgaactttaactttttggcaagttttatagtattgctgttagctgaagagagaaaaaaagttctatgatttttcttcttcttcctcctcttctccttcttcttctctttcataaggtaggttatatatagtgtacctgagagagggagaagcatccactccttccctgaaatggtgtcatgttcctttttgctctttaactgcataggcttggcactataggaatctttttgtaaccatgggattttaatatttgattaattaact	At2g01970.1 68415.m00132 endomembrane protein 70, putative	6e-14
gi-30419460	gi-460		Moretzsohn et al., 2005	aaggctcaatgcttcacaatct	ggttctaccatctccatacacaaa	(AT)6	PERFECT	56	215		M	1	3	-	-		aagaaccgtcacattcgatgacttgagctcacgctaccacactcactgtgacccaaggctcaatgcttcacaatctcttgagctttctttcatcatcgctgagaggctcaagaagactaagatcaaaacacaacagccccttacacccgtagaacaactctaaaaatatatatatatggatgccttttcaaacaaaagggaggaaacaaatatctacccttttttttctttcacgtaatgagtaatttgtgtatggagatggtagaacctaattagcatgtttttcgagaaacgttttattttgtctcgcgtataagtgtaactgccctgtaatgcgtttgagctttcccaggacaagagtacttaattaattaatttattaata	At1g22410.1 68414.m02802 2-dehydro-3-deoxyphosphoheptonate aldol...	3e-17
gi-30419560	gi-560		Moretzsohn et al., 2005	ggtggaggattttggtgaata	gcaagaaagcatagtagttagcagtc	(ACA)5 + (TCA)4	COMPOUND	56	146		M	1	3	P	A3		ctctgttcttgaatcagatgaattattagtagattatgattcctcacaagaagacctctctcctctcatcacaactctccaacacgaaatcactgcttctccctctcaacataataactgtaacagataacaataataatgataataatattactactacaactactctagaagaagatgaaagagttgagagtgtgatgagacaccttctggaagcttctgatgacgagcttgggattccaaacagcggtggtggacctgaattacaggaagctgcagggtcgtcatcttcggtggaggattttggtgaatataataatggagacgacgacaacaacaacaacatgttttcatcatcatcaatattatgcggtgatgatgatgggttattattatggg…	At1g69760.1 68414.m08027 expressed protein	6e-10
gi-30419602	gi-602		Moretzsohn et al., 2005	tgaagaaccccacaacataga	actggaacaacactcaacccta	(ATC)4 + (AGA)4	COMPOUND	52	208		-	-	-	-	-		aaagatatatctacaagaggcatatagtcccatactaccccttagcttttaattttgttttaagcgtttcacaattttacaaggaaattgaagaaccccacaacatagatgagagagatcatcattatcatcatcatcatagagaagaagaagatcttaatcatattgaagcctcgtgccgaattcgcgttaaatttttgttaaatcagctcattttttaaccaataggccgaaatcggcaaaatcccttataaatcaaaagaatagaccgagatagggttgagtgttgttccagtttggaacaagagtccactattaaagaacgtgggactccaacgtcaaagggcgaaaacccgtctaaccaggggcgatggcccactacgtgaaccatcaccctaa…	No significant hits found
gi-30419620	gi-620		Moretzsohn et al., 2005	ctctccagtttcgtccttatct	ttaggagtacacaaagcaccat	(TGCA)3 + (TC)8	COMPOUND	52	193		M	1	3	P	A5		cctcatgccaaattcagaacgaggacatcacctactcttaagtcaccaaacaactcgccactcaacaaagcacctatttaagagggaccaaacaactcaccatttaaggctccttatggcactccaaattaaagcgaattgaatgaaccaccaacataataatatgcatgcaacaagctaggcatatataactcaactatatatatgtacatatctcataataaataagtggtctctccagtttcgtccttatctattgcatgcatgcatgcttagttttcttctcgaaagatattcttggttacttcatttcaattctctctacaattctgtggacaagaacacataagcatctctctctctctctctatagacgtaaggtcagtgaagttaaggagt…	gi|28194653|gb|AAO33588.1|AF479306_1 putative extensin/nodulin p...	1e-09
gi-30419623	gi-623		Moretzsohn et al., 2005	ggggaggattacatagtagagtttg	cacagatccatatactttaacatagca	(CT)12	PERFECT	50	178		M	2	3	P	A10		tggattttcatctgctatttaggggggaggattacatagtagagtttgatgagtgactatattagtatataaacatatctatataatatatatattttttttctttttctgactctggctctctctctctctctctctctctcatttctatacatattgctgtgtagagattaatgctatgttaaagtatatggatctgtgatgatttatgattgtgacgattgtttttagaatataattgagctactattttgtatt	No hits found
gi-30419642	gi-642		Moretzsohn et al., 2005	gagtttgttacggaaattgaaggac	tactgcacagaaggagccatgt	(TGA)6	PERFECT	52	281		M	1	3	M	-		ggcggcacgaggatgttcccaaggttccggagctcgatctcgacggaatggaaggtcagatcaagcagtacgtagggttatggaacgggaagcgaatctctgctaacttgccttataaggttgagtttgttacggaaattgaaggacgtggcaaagtgaagttcttcgcgcacctcagggaagatgaatttgagtatgtttagcttttcttgaactgttatatgaacttcatcactctcttcttgttgttcttgatgatgatgatgatgataatggatgaaactgtaggttgatatgataatacggttctattttctctcaaatctcatttttattgttgttgttattattatgattacgattattattgagtaaataatgacatggctccttctgtgc…	At5g23440.1 68418.m02750 ferredoxin-thioredoxin reductase, putat...	9e-22
gi-30419716	gi-716		Moretzsohn et al., 2005	agtagaccaaattaaaccacact	tagatgattgtgaatgtttctg	(AT)6	PERFECT	52	179		M	2	2	P	A8		ataacaaaggcaactgaccaacactttccaacatacaaaacaacgacttaaaacaattacatgatgacaagaacaacacatgcaatgcaacaatattaacaatcataatagtagaccaaattaaaccacactctagaagaaattcttagctagatacttcatcataaataagatttagcatctaacaaaaaatttctcatacaatatatatatatccgaagaaattaaatttttgtatgtttctagagaacgtttaatatatacttcagaaacattcacaatcatctatttttatttatttcactcatcttaaaataagtttcattttttatttctttggatacactaaacaattgatatatcaaaaacacaatatatgtatattatgtcaagatatgt…	No significant hits found
gi-30419792	gi-792		Moretzsohn et al., 2005	ttcaattatcctcagatttcatcg	atagcagtcagcagcaacaagt	(TA)6	PERFECT	56	176		M	1	2	M	-		gaaccaaacgaacacaagtttttttaactctttgaagtttgattcaattatcctcagatttcatcgaatgatggcaaatatataagatattatttatatatatatacacttttaatttttgtatgagattggatgtgtaggattggatttgcttgtttccttttcattgttaaactccgtgtatttctggcatcgcacttgttgctgctgactgctatatagagccataagcttggttacaatgggtttgggtttgggtttgtgtagtgtggctaaacttcgttgcgtaaccatagacctctcatatt	No significant hits found
gi-30419832	gi-832		Moretzsohn et al., 2005	gccactttattctaagcactcc	aagagaccacacgctcaca	(ATT)10	PERFECT	56	200-210	0.48	P	1	3	P	A4		tccgataattctttaatatcatttcattaaccagcagagatggacgattcaggattagctgaagtttatacagaaagcaaagaaagcaacaaagaaacaaagcacccatggctagatacacccaagctaaagttcaaggatgcagcaagacacaggccactttattctaagcactccaaaacggggagtgttttttctttaaacactccaccagaagagtgtacacaaaaccagtaacacatacacataataacactactagatatcattattatgattattattattattattattattattatttaactaaaaggatctctgcttctgctgtgcgtgtgagcgtgtggtctcttcacttgcaggtgcatgggttgcagctgcagtttggcccacact…	gi|228682|prf||1808316A metallothionein-like protein	3e-20
gi-30419858	gi-858		Moretzsohn et al., 2005	agcaataccaggagtttgat	gtgagataacaatccatctttc	(TGA)5	PERFECT	52	178		M	2	2	-	-		acgaggttcacttttgcttcttgtttgtgagagatcagagtaatagagttagttatggccaccaaggttgcgcttcttatgttcttgtgtgttcttccggcgatggttgcagccatccgcccagcgaagaaccccttcctcgtgcagggccgtgtctactgtgacccttgccgtgctggttttgagacctctgccaccacctacattgctggtgctgaggttgtggttgaatgcatggacaaaaccggaactgaagttgtgtacacaaagaagggaaggacagactcaactggatcatacaccatctatgtcaatgaggaccacgccgaccaaatctgtgacgccaagctcgtgagcagccctcaccaccgatgcaaggtggtgaccccagggcgtgaa…	At4g08685.1 68417.m01430 pollen Ole e 1 allergen and extensin fa...	2e-48
gi-30419876	gi-876		Moretzsohn et al., 2005	ctttggggactgactgcata	acaccataagcacaaacagaca	(ATT)5 + (TG)5	COMPOUND	56	184		M	2	3	P	A1		tgtggctaagttgccaaaggatacccaaccaggactgttgagagcaaaagatgcatcaaagaagctcattgatttagggttagagttcactcctattgatcaaataatcactgatgctgtggagagtttgaagagccttggctatgtctaaataatttttattatataatgattctattgaagaagcctttggggactgactgcatatatcactgtcacagtggtgataatggtgttaattattattattatttcttccatcattacttctatgactcattgttcatcatcgcatttcatgtggtttttgttttatactactttaattctcagttactgtttgtgtgtgtgtctgtttgtgcttatggtgtaaaataaaaggtgaacttattgcagttc…	At5g58490.1 68418.m07325 cinnamoyl-CoA reductase family similar ...	2e-12
gi-30419885	gi-885		Moretzsohn et al., 2005	tgagatgagaagaaagcagcaa	aataacaccaagcggagccta	(ATG)6	PERFECT	52	207		M	1	3	M	-		tcagaaatccagcaagcagttgacagatatggagctggatgagtgtgaggagaccacattacatgatgtcaacatgaaggatgagatgagaagaaagcagcaacagcactaccacgaggcatatgatgatgatgatgatgagcaatccatgcctcgagtgcaatgtgctcaacagtagtgcagttcatgctattgcttatttttcatcttgcatggttattttctgtgttcataatgcagttattgctgcgtcccagtttttacccgtaggctccgcttggtgttatttaattcacaacagctcatagaagattgccactgtttatttagattttgtttgtaatatttagtatatcaaa	gi|532701|gb|AAA65011.1| similar to Atriplex nummularia chaperon...	3e-15
gi-30419899	gi-899		Moretzsohn et al., 2005	gttcagatacacacaacagcaaaag	tacctaccatcacaagcctcct	(AT)5 + (TCATA)4	COMPOUND	52	234		M	1	3	M	-		catacacgtagcacatgctacagctttatttcttttcgacatacatatataaccaaagttcagatacacacaacagcaaaagataaacataaataacgtagaataatgaagctattattttcacgacttcaagtcttatcatatatatattcatatcatatcatatcatatagtccatggtccacagagtgcacggaataagtagcttcacataaatattattaatttttggttggaggcttgtgatggtaaggtggtttgtgatgataaggaggcttgtgatggtaggtatcctcctgtgcttcactgctttgtggtgtttcctggtccgtcacatgtgtggtggttggaggccagtgtttctttggtggatagtggtgatggtagtgatcatgatca…	No significant hits found
gi-30419906	gi-906		Moretzsohn et al., 2005	acatcaaaacgggaaaacga	caaacctctacgaccactaccg	(TC)6 + (TAT)6	COMPOUND	54	269		M	1	3	P	A6		taaacaaactacaaactctattacttttcttcacgaacaggatgctccacgttacacggataaaataaaaataagagtacattgttggcacacaagactcgaacgtaacaagagaaaataacatcaaaacgggaaaacgaaattaaagtactcttagttactaaaaccacaccactattttaaaccaaacattttttctctctctctctactttttaccttttattaaacttcacacgtattatattattattattattataacaactaaactatattttttagactacttatgcttagtatgaaccaccggttcccatgcccatacctaggatcattgggattaacaccagcacgtgtattacgagcggtagtggtcgtagaggtttgagtcgtgccg…	gi|11612197|gb|AAG37451.1| seed maturation protein LEA 4 [Glycin...	9e-34
gi-30419909	gi-909		Moretzsohn et al., 2005	caccaaagaagccctacaagt	gtgaagcatagccgtaatgtg	(CCA)12 + (CTC)8	COMPOUND	50	250		M	2	2	P	A5		aactcgcctcctccaccataccattattcttctccaccaccaccacctaaaaagccttactattaccactctcctcctcctccagttcactcgccgccaccaccatattactatcactctccgcctcctccagttcactcgccacctccaccctacaaatatccttctcctccaccaccctacaaatactcatctccaccaccaccaccctaccattattcttctccgccgccaccaccaaagaaaccctacaaatacccatctcctccaccaccagtttacaagtacaagtctcctcctccaccaccctaccattattcttctcctccaccaccaccaaagaagccctacaagtactcatctccaccgccaccaccctaccattattcttctcctcct…	No significant hits found
gi-30419919	gi-919		Moretzsohn et al., 2005	gacgaggatgaggacgagag	gctacacgctgagttgagtgag	(GAA)9 + (AGA)4	COMPOUND	58	346		M	1	3	P	A1		taccttgacgaggatgaggacgagaggaggcgcgaaaagaagaagctgaagctcgttgacaagctcaacagtgacgaagaagaagaagaagaagaagaagaagcagctcgagaagaaggtgaagatgacgcagaagaagaagaggacgcgcgtgccgattcgcgtgctgaacacgcgcttgaagaagatgaagaaggaggagacgttgacgaaattgaaggaggagaagagaacgaggacgcagaagacgaagaagaaatggtgagtgatgtgagtcaaagttgaaatggaaaacgaaatatgcaaaaaattccacagttgcactgagaactcactcaactcagcgtgtagctagctataaat	No significant hits found
gi-30419936	gi-936		Moretzsohn et al., 2005	tcacagatccatagactttaacatagc	ccggtgtggattcatagtagag	(TAC)4 + (GA)9	COMPOUND	52	165		M	2	3	P	A10		gctcaattatatactaaaaacaatcgtcacaatcatactactactactcgaaattcaaatcataaatcatcacagatccatagactttaacatagcattaatctctacacagatatatgtatagaaatgagagagagagagagagagtcagaaaaagaaaaaaatatatattatatagatatgtctatatactactatagtcactcatcaaactctactatgaatccacaccggtaaatagcagaagaaaatcccatggaacctcgccagactcgcgtgctcagatcctgagaccagatccgaaggcgagagcagcgacggcggcgacaaaaacggcggcgaaagacggtgagacggcggtagccggagaagcagggctcggagcaggagcttcggcgg…	No hits found
gi-30420090	gi-0090		Moretzsohn et al., 2005	agtggtaagcaatggacaacg	acatggacttcgtcttcctcat	(GAT)8	PERFECT	52	231		M	1	2	M	-		ggggccagtagtgaaaaacattctgatactgagaagcctttgagtaggactagttctaacacagtggtaagcaatggacaacgcattgataatggtgcagaagagaatgtagtgcaagatgatgttaatgacagtgacactgactcagggagtggcaccattgatgcggagggacatgatgatgaagagttggatgatgagaatcatgacgatggatgtgagactgaggatgatgatgatgatgatgatgatgggcctggacctgcttctgatgaggaagacgaagtccatgtgagacaaaaggtgacagaggtggaccctctggaggaagccaattttgaacaggagctgaaggctgtgttacaggagagtatggaacagcgaaggcaggagctacga…	At2g39260.1 68415.m04821 MIF4G domain-containing protein similar...	1e-39
gi-951107	gi-1107		Moretzsohn et al., 2005	gatacatctcatccgttcgtg	ccgtccgaccacatacaa	(AAC)4 + (CA)5 + (AT)18	COMPOUND	56	360-384	0.68	P	1	3	P	A9		ATGAAACCATTTTGTGTTTTACTTACTTTCTTTCTCTTGCTAGCAGCAAGTAGTAAGAAGGTGAACTCAGCCAAAACCGAAACAGTTTCCTTCAACTACAACTCTTTCAATCAAGGTAACCCCGCAATAAGTTTCCAAGGTGACGTCACTGTTCTTTCAGATGGCAATCTCCTACTCACCAACCTCAACAAGTCCAATAGCGTCGGCCGGGTTCTGTATGCCACGCCGGTGCGCATTTGGAGCAGTGCCACCGGCAATGTCGCCAGCTTCGTCACCTCCTTCTCTTTCGAGATGAAGGATTATAACGATTATGATCCTGCCGACGGTATCATCTTTTTCATTTCACCGGAAGATACCCAGATTCCTGCCGGCAGTATTGGTGGTGGAACCTTAGGTGTC…	gi|951108|gb|AAA74571.1| galactose-binding lectin precursor	e-118
gi-2613050	gi-3050		Moretzsohn et al., 2005	gtgatggggagaagaaaaca	tctgaagtaagggttggtgaag	(AATA)4 + (TG)5	COMPOUND	52	344		M	1	2	M	-		GCGAGATTCATCATAGGAGAAGCACTCACTTCTCTTCTCTCTGTTGGAATTGCTTTCACGGAGCTTTAACAACACAACAATGGGAGCTGGAGGGCGTGTCACTAAGATTGAAGCTCAAAAGAAGCCTCTTTCAAGGGTTCCACATTCAAACCCTCCATTCAGTGTTGGCCAACTCAAGAAAGCAATTCCACCACATTGCTTTGAACGTTCTCTTTTCATATCATTCTCCTATGTTGTCTATGATCTCTTAGTGGCCTACTTACTCTTCTACATTGCCACCACTTATTTCCACAAGCTTCCATACCCATTTTCCTTCCTTGCTTGGCCAATCTATTGGGCCATCCAAGGCTGCATTCTCACTGGTGTTTGGGTGATTGCTCATGAGTGTGGCCACCATGC…	gi|8980831|gb|AAF82293.1| microsomal oleate desaturase [Arachis ...	0.0
gi-28194660	gi-4660		Moretzsohn et al., 2005	ggcgaacatggccacgac	tgaccccatgcaccttgacata	(CAG)5	PERFECT	52	116		M	1	2	M	unlinked		AGAGAGAACATGGCCACGTGCAAGAGCACCACCCAGGTGAGCAGCAGCACAAGGAGGGTCTTGTAGACAAGATCAAGGATAAGATCCACGGCGGCGACGGTGCCGAGGGTGAGAAGAAGAAGAAGAAGGATAAGAAGAAGGGCGAACATGGCCACGACCATGGCCATGACAGCAGCAGCAGCAGCGACAGTGATTAGATCTTCTCCGCCATTACTGCTTGCTGCACCTTTCTTCTATGTCAAGGTGCATGGGGTCACAGTTGTGAGGGGCT	No hits found		sequence annotated as: Arachis hypogaea putative cold stress responsive protein (Gsi-83) mRNA, partial cds
gi-4894755	gi-4755		Moretzsohn et al., 2005	cacgtttctaatttgccatacg	aatgccacctcacagtctcac	(TG)7	PERFECT	52	318		M	1	3	M	unlinked		GAATTCTGATCTGTCACGAATTAATTTTTGGTTTATCGAATTGGAAAATATTGTAAACAACAAAAAAAAAACTTATCAAACGAATAGACACGTTTCTAATTTGCCATACGTACATATTTTTCATAATTATTTTTTAGTGTGAATAATAAAAGAAGAAATTTGAGAAAGAAAAAAAGGAATTTATATATTAAAAAATGTGAAACTAAACCTTTATTGTTCACATCCAAATTAATAAAGAGGAAGAGTACACTCAAATGGGTATACATGTGTGTGTGTGTGGCACAGCAATAGTCTTGAGCAATTACTATTTTCATTTCCAATAATAACTACTGATATGATACACCATCCAATATGCATTTGTCGGGCGTATATATACTTGGGTAGTGTGAGACTGTGAGG…	No significant hits found		sequence annotated as: Arachis hypogaea seed galactose-binding lectin (SGL-1) gene, promoter and partial cds
gi-29824925	gi-4925		Moretzsohn et al., 2005	aaacttgtatgtgtagcagacc	ggtgaaaaatcggaaaga	(ATT)13	PERFECT	58	486		M	1	2	P	unlinked		ACAACAAGAATAACAGGAGAACTTAGAACAACAACGTAGAAGAACAGTGTAACAAAGAAGCAAGAATAACAGTAAATCCTAGAACAACGACGTAGAAGAAAAGTAAAACCTAGTTCGTAATCTGAAAAATATACAGGAATCTTAATGAACTTACCTTGAGTATTGTTGCTTTGTTTTCTCTTCAGATTCTTGATGGAGAGTTTGATGGTGTGTTGATGGAGGTTTCGAAGGTTAGCGACGACTTGTATATTTTGAACTTCGATTTTCGCTCGAAAATGGAAAGATTGCTTTGTTTTCGAATCGCTTTGAGAAGTGGAAGAAGTGGAAGAGTCTGCCATCACTCGTAGCGTGCGTAACCGTTTGAGTAGCGAGCGCGTGAATGTGACGCTCCATTCAATC…	gi|29824926|gb|AAO92264.1| metallothionein-like protein [Arachis...	4e-15
gi-14347295	gi-7295		Moretzsohn et al., 2005	gttctcgccccacagattt	caacaaagcagacaaagcagac	(TCT)7	IMPERFECT	52	240		-	-	-	P	A8 and A9		ttttttttttttttttttttttttgcgtgagaccataacttcttttattattcatgtttttcccgcaaaaggttttctccatatctgctcattgcacatatgttacattccgatcttaaacaaaaaggcatcaatgcccctttgtattcttattcatactaaaaattaaaactacattattcttcttattattatattattcatttgtggcaaaaagttatgttagtggataacacgcttgcaaaagatactggtcgtttttaagccacagccctcggagactgctgaaaaggtggaacgaagaacttgaaggggttgttgttcttaagctgccttgcctgctcccttgggaggccatatgaatttgcaaccacctcctccggcaggttatctatgaag…	gi|5712199|gb|AAD47382.1| glycinin [Arachis hypogaea]	0.0
pPGPSeq2C4	Seq2C04		Moretzsohn et al., 2005: Ferguson et al 2004	ttccactttcgatccctttg	cgctctcttgctctcgatct	(GA)8	PERFECT	56	271		M	1	3	-	-		GCAGGTGTGAGCTTCTTCTGAACACCGAGAGTATTGGGAAGTTGAAGTGTCAGGTTCTGATTGGCCAAACCTTTCTTGAGGATGCCATTGGAGCGTTGGGGTTTAGGGAGTTTACATCCAAAGAGTTCATCCTCATCGTAGTAGTGTGAGATTGGCCTCTCCAAGTAATCCAAGTTGCTTGGAGCAGAGAGTTCTTCATCAGAAGAGTCGGCATCGTCGGGCAGTGAAACAGTGCTTTCATCAGTGTCATCCCCG	No significant hits found
pPGPSeq2D1	Seq2D01		Moretzsohn et al., 2005: Ferguson et al 2004	aacggcatgagagagggata	ggttacaacttcgcttccactt	(AC)6 + (AG)5 + (CT)7	IMPERFECT	58	279		M	2	2	P	A1		GCAATAGAGGATATCAACAATTATTTCAATAATCACCGGTTAACAGGCAAAACCATAGAATCAGATGACGATAAGGTGGGTAAGGTACTTGATTGGTGTTGACCATAACAGTCTGAACAGCACCATTATCATCGAACGAGCTATCCTTGGTTTTAACCGTCAAGGCAGTGTCTTGCACCGACGCATTCTCCTGAGCCTACGTAAATTCAATTTATTAGATGTTGTGAATCAGAAAACAAGAGTTGATGGTCGATG	At1g73430.1 68414.m08500 sec34-like family protein contains Pfam...	2e-09
pPGPSeq2D8	Seq2D08		Moretzsohn et al., 2005: Ferguson et al 2004	cgtcatcttcatcctcacca	gctgctgttttctctttacacttc	(GA)10	IMPERFECT	52	293		M	1	3	M	-		GTTGCGCCATCATCTCCTAGTAAGTACTCTGCTTCCTCTCGATGATCATCATTTGCATCCTCATCTGCCTCTGGTTTTATTTCATCAGTATTGTCTTCAACATCACCGTCATCTTCATCCTCACCATATTTTTTTTCTATTAAGTCATCTTGGTGCTGTAAAATGCCAGAATTTGCTTGGTGAGAGGAAGGTGCACTATATACACATACCAATAATGAGAGAGAAGAGAGAGAGAGAACCTTTCTCTCTCTTTCA	No significant hits found
pPGPSeq2F10	Seq2F10		Moretzsohn et al., 2005: Ferguson et al 2004	gtggtggcggtgtaatcttt	aaacgcaaaactctccctca	(GA)20	IMPERFECT	52	114		M	2	2	M	-		CGGAGGCTTTCTATGGAGACTCTAGCAGTAATGACGATGACATGCTAATCTGCAACAACAATATGGCTTATCGATGGCGATGAAAGCTCCAGGTGGTGGCGGTGTAATCTTTTTCAATGGAGCAGAGGGAGGGAGAGAGATGAGATGAGAGAGAGAGAAGAAGGGAAGAGAGAGAGTATACAGAAGTGAGGGAGAGTTTTGCGTTTGAATTTTACTCTAAATTTACTGTCGAATTTATCAGCAGAAAAATCTAAC	No significant hits found
pPGPSeq2G5	Seq2G05		Moretzsohn et al., 2005: Ferguson et al 2004	aggaggaacaatcccatagaa	tacattacgcccttttggtg	(TAA)9 + (CAA)5	IMPERFECT	60	207		M	1	2	P	A2		GTGCTTATAACTTAAAACATAAGTTTCCAATTCTGCATTTCCCAGCACAGATCATGGAAAAGGAGGAACAATCCCATAGAATTAGATTATGGTAATATTAAGGGGAAGAAGTGATGAAATTTTCGGAGCTGAAATATATGTAGGAAACAAACTACAAGTGCAGTGCGTAATAATAATAATAAGAATAATAATAAAGGCAGCTCTGTAGACAAGCATCTCGTGTTGATGCAGGATCCTAGAAAGGCCGCACCAAAA	No significant hits found
pPGPSeq2H6	Seq2H06		Moretzsohn et al., 2005: Ferguson et al 2004	tctctcctgctcggcgtga	ccgtcgctgccttctcgt	(TC)7 + (CT)6	COMPOUND	56	311		M	2	3	-	-		AGAACCCTTTTCTGATGGCGGCAGTTCCGACCGAGGCGGTGCCGGTGACGCGATCGGTGGCCAGGCACGGTGGTTGGGTTCCTAGACACCTTCAGATCTCTCTGTCTCTCCTGCTCGGCGTGACTGAACGGCCTTCCTTTCAACGGCGCACCGGCGGCGAACCTTAGCAGTGGCGGAGGTAGGTGGCAGTCTCTGACGGCCATGGGAGCTTCGGCAGCGTCGCGGGTGGTCTTCCCCCTCTCTCCCATCGGGTCA	No significant hits found
pPGPSeq2H11	Seq2H11		Moretzsohn et al., 2005: Ferguson et al 2004	aagcagataaaccaggaaatgc	acacccacaccccataaaga	(GA)8 + (GA)5	COMPOUND	58	299		M	1	2	P	A1		GATTGGACTATGGCTTCCGTGCTTTACACTCGTGAGTTGGCGCGTGGAAGTGTTACTATATCATTAACTCTTGCTTTGCTCCAAATAGCTGGATTGAGATATATTAATGATAAGACCAAAGAACAGTTAACTTCATACACAACACAATACAACCAGAGTTGAAGAAGAAGCAGATAAACCAGGAAATGCAAGCAATAAAAAGAGATATTTTTTAAAAAATATGTATAATAAAAAAATAGTTAAAGAAGGTCTGGC	No significant hits found
pPGPSeq3A5	Seq3A05		Moretzsohn et al., 2005: Ferguson et al 2004	cattctcattctctcattcattca	cgaaccctctgatttgtgat	(TC)11 + (CA)7	COMPOUND	58	213		M	1	2	-	-		ACACAATAATCACATTCTCATTCTCTCATTCATTCATCTAAGCTTCATCTCTCTCTCTCTCTCTCTCTCACACACACACACAACACTTTGAGTTATCGATACTATTTCAGTTATAAAATAGGCTGTTTTTTTTTTAATATGAAAATTATTGCTGTGTTATTCTTGATTATGGAAAAGTGGTGTATTTTAATTTAGTACGGAGGTAATCACAAATCAGAGGGTTCGATTTGCATATTAATTTTTTTTAAATACTGA	No hits found
pPGPSeq3B11	Seq3B11		Moretzsohn et al., 2005: Ferguson et al 2004	caaacttgagggtgatgcaa	aaattgaagggagcggaaat	(AAG)15 + (CT)5 + (TC)15 + (AC)5	COMPOUND	52	272		M	1	2	M	-		TAGCAACATTAGAGAACAGGGTAATATCCTTCAAAGTTGACTAATTGAATTTTCATCACATTAATACCTATGAATATCAGGCCACACCCTCAAAATTGAAGAACCTCAACTCTAATAAACCAATTACTAAATTTTTACATCCCCCCAAAATTGGGGTTATGACCCGAAATTAGAATGACCCAACTCTTGAATGATCACGAAAATCTGAAAATTTTACAGCTTTAAAAAAATAAAAGTGAGAAAAGCTCCCATTCT	No hits found
pPGPSeq3B12	Seq3B12		Moretzsohn et al., 2005: Ferguson et al 2004	gctgggaacttgctcaaaa	agcttgaaaatccttgtattcctt	(AT)14 + (TAA)18	COMPOUND	-	180		-	-	-	-	-		TGCCGTGGTGGAAAGGACAGATAGCCAATACATGGTTTTTTTTTTTTTTGGTGACTGCCAATACATGGGTTTTGATCCTTCAACAAAGCCTAGAATTTCGTTTCCATTAATGGATTATTATTTGCGCTAGCTTGTTCATTTTTTTTTTCTCTTTAGGTCGAACTGTTTAAATTTATAATATGCTTTGGTCTGAGACACTTAACATCTTTGACTTTACTAGAAGTCAACAATAGATATAGCCTAAGCCCAGTAATA	No significant hits found
pPGPSeq3D12	Seq3D12		Moretzsohn et al., 2005: Ferguson et al 2004	ttgagatgaatggaagtgatgaa	aagggttggccttcttgttt	(AG)8 + (AGA)5	COMPOUND	52	184		M	2	2	M	-		GAAAAGNAAAAGATCAATTGAGATGAATGGAAGTGATGAAAGAAGAGAAAGAGAGAGAGAGAGAGAAAGAGAAAAAGAAAAGATACTCTTGGGAGGGAGAAGAACGGGACGCGGAGACGGAAGTAGTTGGGAATCGAAATCAAGGGCACTGACAGCAGAAGAAGAAGAAGAATCATGAGTGAAACAAGAAGGCCAACCCTTCAAGACTCTTGGACCCCACATCTCACCCAGCGTCGTCAACTGCA	No significant hits found
pPGPSeq3E5	Seq3E05		Moretzsohn et al., 2005: Ferguson et al 2004	cgatgaggacagagacacga	cgcttgaacccgactatttt	(CGA)4 + (AG)7 + (GA)5	COMPOUND	52	247		M	1	3	P	A1		GTTAACTCCCAAAAATGAAACTGAAGCAGTGTAGGGATGGAGGTTTACAAACCCAGAAAAATCAGCAACTCAAAATCAGATTTAAGCAACTCAGAATCAGTAAAATAACAAAATAAGAAAACACAAATTGAAGCAGCTTTGCTTACGGTGGCGAGGGAGGAAGAGAAGTGACCGCGAAGGAGGAAGGAAAGTAAGTTCGGGCACAGAGGGAATTGAAGACAGAGGCTTGACGCGCGAGAGACAGAGAGGGATCGA	No significant hits found
pPGPSeq3F3	Seq3F03		Moretzsohn et al., 2005: Ferguson et al 2004	gcaagggtgaaatggggtat	gctgggccattctctcaat	(TC)7	PERFECT	52	174		M	2	2	M	-		GATTAATTAATTCATCTACATAATAAAAATCTAGGAACTTATTTAATAATTTAAATTAGTTTAAAATTAGAATTTAATTTTTATTATCTAAAACTTTTTTTTATTCAAACAAGTAATTTTATATTATCATATTAATAAAAATAATTAATTTTTAAATTTATTATTTAAAACTCTAAAACTCATTAAAATTAAACTCTAAAATTTACCACAAACAATTATTTAAAAACTAATTTAGGACATTATTCAATTAAACCA	No significant hits found
pPGPSeq4B9	Seq4B09		Moretzsohn et al., 2005: Ferguson et al 2004	aaacatccagcaaacgaaga	gacaactaaatccttgttcctagc	(AC)7	PERFECT	56	284		M	1	3	M	-		GCTTAACATGTCTTTTATGCGATGGTGTAGAAATTCTTTCAAGTGTGCCAGATGAAGTAAAACATCCTTCGTATGTATCAGATGAAGAAAAACATCCTTCAAGTGTGTCAGATGTAGTAAAACATCCTTCAAGAGTGTCAGATGTAGTAAAACATCCTTCCAGTGTGTCAAATGAAGCAAATCATTCTTCCAATGTGTCAGATGAAGAAGTAGAACATGACAGAATTTCGGAAGCTGGGAAAAATCATGCTATAC	No significant hits found
pPGPSeq4B11	Seq4B11		Moretzsohn et al., 2005: Ferguson et al 2004	catgccgaaatggaatgaa	aagtgggcgagtgagaacag	(CA)7	PERFECT	54	216		M	2	2	M	-		AGGAGATTAGCGCTAACAGTGACAGATATCTTGGTTTCTATATAGATAAAAAAAAAGTCTTAACAAGGAGTGAGGATGGCTTTCAAAGCATTTATTAGGATGACAATGTCTTTAACGACTTTGAGTATTCGATCATACATAGACATAACAAGAGACAAAACGCTTTTGGCAACCAAAAGAAGAGATAAAAGGATATTAAAAGAATCATGTTCTCTAGTCTTTATCAGTTCCAACGAAAATTTCTTTATTTGTTTT	No significant hits found
pPGPSeq4C1	Seq4C01		Moretzsohn et al., 2005: Ferguson et al 2004	cgataacaacgagaagggtga	aagtaaagcgaaacgcacca	(TG)7 + (GA)5	COMPOUND	52	399		-	-	-	P	A1		TTGTGGTGGTGGCGGTGGAGGATCCCAAGTCCTAAGACGAGGCCGATAACAACGAGAAGGGTGACAATAAAGATGAAGATCTTAGTTGCTTTTCCAACGTAGCAAATCATTGTGTGTGTGTGTGTTGTGTGAATCTGAAAGGCGATTTTGTTCTCAGATGCAGAGACGGGCGGTGTGGGTCTTATTGGAGTCTTTTTCGTCTTTTTCTCATGGTTGTTTCGGGGGAGAAACAANAGTGCTGCGAGAAGCTGCTTA	No significant hits found
pPGPSeq4C3	Seq4C03		Moretzsohn et al., 2005: Ferguson et al 2004	cgagtgaaatggaacatgagg	tgttgctgaagacgaaacca	(GT)8	PERFECT	52	117		-	-	-	M	-		GCGTGGAGCTGCCCAGCCCGGCCCGGCGCGGCCCCGCAAGCACAAACACGCGCTGCACGGCGTCCGCACCGCACCGCTACAAGCTCTCGAGTGAAATGGAACATGAGGTTCATCAGGCCGTTGTGAGCCCTGTTTGAGCATCTCTGTACGAGAGTGTGTGTGTGTGTGTCTTGGAGAAAACGGCTGGTTTCGTCTTCAGCAACACTGTTCAAAGCTTACGGTGATTTTCACTGTAAGCTACTTAGGACCCTGCA	No significant hits found
pPGPSeq4C10	Seq4C10		Moretzsohn et al., 2005: Ferguson et al 2004	ttgtgtgtgctgtttctttgtg	tccattcacatgctcagaactc	(GT)8	PERFECT	52	233		M	1	2	M	-		GTTTTGCTTTAGAATTAACCGTGTCTTTTTAGAACAGAGTGAAGGGTGTGAATATGGGTCTGAAACATGCCATTTAACTTTGTGTGTGCTGTTTCTTTGTGAGAAGTGGATTGCATGGTGTGTTATGACGTGGCCCATGATATGAGGCATGTATAAGAGTGGAAACTGAGGAGGTGTGTGTGTGTGTGTACTACTAAGTGAAGACTCGATGTTGTACACAAGGATCTTCTTGAGGGTTGTATAGAATTAGCTTTC	No significant hits found
pPGPSeq4E4	Seq4E04		Moretzsohn et al., 2005: Ferguson et al 2004	gtagtggcagcagtagaagc	aaaatctctgccggtaaaa	(AG)16	IMPERFECT	52	173		M	1	2	M	-		TCTCACCCTACTTAACCTACCTTAACTTAATTTAATTTTTATTTACATTAAATTAACATAATAAATCCTAATCACAAACTTCATTACACTAATTTAATCAATAATTTAATAAAATACCTAACAAAATCCTAAACTCACAAAAAAATCTAGAAAAAAAACATTAACAAATTCTAATTACAAATTTCATTACACTAATTTAATCAACAATTTGATAAAATACCCAACAAAATCCTAAACTCACAAGAGAAATCTGAA	No significant hits found
pPGPSeq4E8	Seq4E08		Moretzsohn et al., 2005: Ferguson et al 2004	accattgcactttgaagctct	gcttggtttgggttagtttga	(TC)16 + (TA)15	IMPERFECT	54	274-286	0.842	P	1	3	M	-		GCTTCTATGTGATTGGAGTCATATTTATGAAGAGGAGGAATGTTTATAAATAAAAGAATTTATGAAATTTGAATGAAAATTTATGAAACTAGTTCATAATTTATGAAATAGAATGTTCATAAATAGAATGATTTTGTTACAGGTGCAACATGTTACACAGTGTAGCAAAACAGAATGCATCAACTTCAAAGTTCAGATACCATTGCACTTTGAAGCTCTCATTTCTCATCCAGATACTAATCACAATAAACTCAA	No significant hits found
pPGPSeq4F10	Seq4F10		Moretzsohn et al., 2005: Ferguson et al 2004	tgcgaaacccctaactgact	tctatgttgctgccgttgac	(TG)7 + (GA)8	COMPOUND	54	180-188	0.706	P	2	2	P	A3		GCATGAATGAACTTCACACAGACCTCTCTCACACACGTCAAAAACAATGAACCAGCTAAAAGGAAACGCAAAAGTTGCATTCCAAAAAACAAAATGATCTCTCTTTCTCTCTTTCTCACTGCGAAACCCCTAACTGACTAACCTCACCGAACTAAGGAAATTATGTGTGTGTGTGTGAGAGAGAGAGAGAGAAAGAGAACGAGGGAGAGAAGAAAGGAGGAAGAATTGTTCAGTTCAAACAGATAAATCTTACAG	At2g27460.1 68415.m03319 sec23/sec24 transport family protein we...	5e-31
pPGPSeq4H6	Seq4H06		Moretzsohn et al., 2005: Ferguson et al 2004	ccaacattgcagaagcaaga	caaagagaggcacaccacaa	(GA)18	IMPERFECT	58	133		M	2	3	P	A6		GCACATCCTCCACCACGGNACGCCACTGAGAAGGAGAATGCTGCCTCTGCCGCCATAACTGGAACACCACTACAATGCAATACGGAAGCTTGCTCTTTTGAGTCCCTCAGCAGAGGCAAAGTTCAACAACAATCCAGCTCACCAACATTGCAGAAGCAAGAAGAGAAAAGAGAATCTAAGGTGAGGAACAAGGGAGAGAGAGAAAGAAAGAGAGAGAGAAAGAGAGAGAAATAAAAGTGGTTTTAAAGAGTGGGT	No significant hits found
pPGSSeq9D4	Seq9D04		Moretzsohn et al., 2005: Ferguson et al 2004	cgcacacactcacgtaaacc	aaggatgagccaactgagga	(AC)8	PERFECT	-	239		-	-	-	-	-		CCCAATATTACGCAAATACATTGTTTCAGTTTTTAATACGCAAATGCATTGTTTCTATATTTTATGTAAACCGCTACTGTCAGTAGCGGTTTACGTGTGAGTGTGTGTGTGTGTGTAAACCGCTGCTGGCAGCAGCGGTTTACGTGAGTGTGTGCGTGTGTGTAAACCGCTACAGCCAGTAGCGGTTTACGTGTGATGGTTTGCCTATATAAACCGTGGTTGCAGCCGCGGATTATGTGTTTAGAAGGTTTGAGG	No significant hits found
pPGSSeq10E10	Seq10E10		Moretzsohn et al., 2005: Ferguson et al 2004	caccgcatgtgaaagagaaa	agcctgtagcaacgatggag	(AG)7	PERFECT	54	242		M	1	2	P	unlinked		AGGAAGAGAGAGGGAGAAGGAGCTTGAAACAAGAAATGGGAGGAGAAAGGAAGAANTACGAGGTGGTGCTGTCCCGCCGTCGCTCCTAGCGACCGTCCCTACCGCAGCCGGAGCTTCCACTGCCATCGTCGAGGACTCCATCACCGCCACAAAAAGCCACCGCATGTGAAAGAGAAAAACGCGACACAGAACAGAGGGAGGGAATGACATCTTGTCGTGGCCGCGCCTATCTTGCTGCCGCTANAAAAGGAGCTT	No significant hits found
pPGSSeq10G5	Seq10G05		Moretzsohn et al., 2005: Ferguson et al 2004	acctttctcaacataaacctttcc	ggaagcgtgacattttggtag	(TTC)5 + (CTT)4	COMPOUND	52	190		M	1	2	-	-		AACCTTTCTCAACATAAACCTTTCCATATAACGTAAACCTTTTTCGCGTTCTTCTTCTTGTTCTTCTTCTTCTTCGTTTTCCTGTTCTCCTTCTTCTTCTTCAACCTAATTAAATTCGTTGTTCTCCTCTATTTGCGTTTTTCTTCTCTACATTATGTGTAACACCCTCACTACCAAAATGTCACGCTTCCGGCTGCGCTATGCTGATAGCAAGAAGTGTTACGACTACTTTATAGGAGCCTGTGACTCGACACC	No significant hits found
pPGSSeq11A10	Seq11A10		Moretzsohn et al., 2005: Ferguson et al 2004	caaaccacacccctttcttc	cggcacagaagtccgttact	(TC)12	IMPERFECT	52	258		-	-	-	M	-		CCCTTTCGAACGTTAATTCGAAAAAGGGGAGTGTCGCGCTTCAGTTTCCAAACCACACCCCTTTCTTCTTCTTTTCCCTCTTTCTGAACACAAGCACCCCTACCCCAACCTCCAACCCCTCTCAGCCCCCCTTCACGCCACCATAGCGCCGGCGACCGCACCACCGTCGCCGACACCCCTTTCTCTCTTCTTCTCTCTCTCTCTTCTATATTTCTCTTCTTTCTCTTCCCTGTTCCTGTGCCAGAACCCTAGGCC	No significant hits found
pPGSSeq11C8	Seq11C08		Moretzsohn et al., 2005: Ferguson et al 2004	gtgattggttagcctgattaaaa	tgtttggaaaggaaaatgga	(TTA)17	PERFECT	52	382		M	1	2	P	A4		ATGTAAGATTTTTTTTATGTGTATTTATAAATGTAATATAAAGCATTATATATTAATCAAATTATATAATGTGATTGGTTAGCCTGATTAAAATCATGTACAAATAATTATTGATTTAGATATTTTTTCTTCTTGAAATTATTTTCAATTTATGTATTAACATGAGTAATAAATAAAAATAAAATTTATATTTTATCTAATTAAATCACGCTAACTTTGTTATTATTATTATTATTATTATTATTATTATTATTA	No hits found
pPGSSeq11H11	Seq11H11		Moretzsohn et al., 2005: Ferguson et al 2004	gctataagcgggtactttctcttt	ttccagttattgttttcatcacc	(CT)8	PERFECT	52	237		M	2	2	M	-		ATCATTTTTTTTCTAACATCAGATAAAATAACCAACAATTCTTTACATTTACGTCATTTTAATCTGCATATGTGTTGCCCGCGCATCGTGCGGGTATCTTGCTAGTTAATATATAATAAGCAATTAGTGCATGTTTAGGTGATTGACAAGTGTCATGGACAGTTAAATGACACATGTCTCAGCAAGTAAAATTACATTGTTAACCGAAAAAGTGGACTGTAAACATTAAAACGTGAATGGGTAAAATAGACATTG	No significant hits found
pPGSSeq12B2	Seq12B02		Moretzsohn et al., 2005: Ferguson et al 2004	aattccccaacctctttgtt	aattgttgttgtcttcgatcatac	(TA)6 + (CT)8	COMPOUND	52	396		M	2	2	P	A1		CCTTTTTTCTCTAGAACCCATCGACAATTAACCCAAAAGCACCTAGAGGGATAAACTTGTTTCGTAAATATCGTTGCATATACTCCAAGCAAAATAAAAAAGATACAAAAGCAAAAGGGCAAACTAATAATTCCCCAACCTCTTTGTTTTTTCTTCACTCAAATTCATAATAATCACACTGCAGTGAATATATCATATTGTCACATATATATAACTATTGGAAATATTTCAAGTGCACCGAGATTATCGGTGTTC	No hits found
pPGSSeq12D12	Seq12D12		Moretzsohn et al., 2005: Ferguson et al 2004	ggaagaaggcacacaccaat	ggattaccatcggttttgga	(AGA)4 + (AG)7 + (GA)5	COMPOUND	52	289		-	-	-	-	-		ATCCTAAATTGACCATTAAAATAGAAGAAGAAGATGAATAAACAAAAAAAATTATTATTGTGGTGAAACATAATTTTGAAGGACTAGTCATGACAAAAGCGGCACTGTTGTGAAGCATAGGGCTCAAATCATGAAAGAAGCCAACTATGCTTAGATCCGAATAAGAAGAAGAGCATGGTGGTATCATCAATGAGAAGAGACTTGAAGGAATGGGAGAAAACGAAGGCGCATCGGAGGAGGTGAGGACGGTGTCGG	No significant hits found
pPGSSeq13B7	Seq13B07		Moretzsohn et al., 2005: Ferguson et al 2004	ttgagaacacaaatggcaca	tgtcaagtggtcaaaattctttc	(CT)6 + (TA)8	COMPOUND	52	281		M	2	2	P	A3		CAACAAGATGGGACCAATAGAGTGGCTTATTGAGAACACAAATGGCACATGCGCCTGTACGGAGTTTGGTATCACATTGTACGCCTAGATTAATTAATTAATAATTATTCATTAAAATGAGAAAGTTAAAACCGAGATTTGTCAAAATACCTAGTTCTCTCTCGCGCTCTCTCTCTCTATATATATATATATATTCGAAACTAGTCTTCTATCAAAGGAAAATTTGTAAATAAAAGTCATTATTAGTAAATGGAA	No significant hits found
pPGSSeq13B9	Seq13B09		Moretzsohn et al., 2005: Ferguson et al 2004	ttctcccttctcccttctcc	gcagtgacgagagctgagtg	(CT)5 + (CT)5 + (TC)5	COMPOUND	52	282		-	-	-	M	-		GAGCAGCCCCTCTTCGCCACCGCATCCCACCGCCATTGCCACCGCATCCCACGGCCACAGCAGCGACGGCGTTGACCACGGCAACCACCACGGCATCCCTTCTCCCTTCTCCCTTCTCCCTCACTCTCATCAGTCTCACCCACCCAAATCCCTAACCTACTACGGCGCTACTTCCCTCTCTCTCTCAGCCAGGCGCCAGCAGTCCCTCTCTCTCTCAGCCAACAGCATTCACCGCCTCCTCGTCTCTCTCTCAGC	No significant hits found
pPGSSeq14G3	Seq14G03		Moretzsohn et al., 2005: Ferguson et al 2004	caattttatttgccacatgct	tcgcagttctcaaagttatcg	(TC)36	PERFECT	52	292		P	2	2	P	A9		CAATTTTATTTGCCACATGCTTTGATCTGCAACTTCAAATTTTAAAGAATTGAATTTTGAGAAATTGTTCCAAATTAGTCCCTCCCTCCCCCCTTTCCCTCTTCTTTTATTTATTTGTTTATTTTTTTTTTAATTCTGCCCAATGATGGACAGACAATCTCCTGGCTAACAGGTTTTGTTCATAGCTAGAGCTGCACCAATCTCTCTCTCTCTCTCTCTCTCTCTCTCTCTCTCTCTCTCTCTCTCTCTCTCTCT	No hits found		One of the 2 loci is polymorphic, but with very poor amplification
pPGSSeq15A12	Seq15A12		Moretzsohn et al., 2005: Ferguson et al 2004	ccactcaccttccctcctaat	ggtgtcatcaatggttatggaa	(CT)6 + (TCT)5	COMPOUND	56	298		M	2	1	M	-		TAACTATATATTTATTCTTATAAACATAAAAACTGGAAGAAAAAAAACAGAATTAATAGAAGATAACTACTGATATAGGAGACAGTGAGAGAGATATTACCCATCAGCAAAGACTTCTAGCACCACTGCTTTCACCAACTTCCCATATGATGCCACATCTCTTTCTTTTCGAACACCAGTAATGATCCCCACATACCTCCACTCACCTTCCCTCCTAATAATCCTATATCACCCTCTCTCTCTCTCCATTCACAG	No significant hits found
pPGSSeq15D6	Seq15D06		Moretzsohn et al., 2005: Ferguson et al 2004	caacgccgagactagagacc	ggttccctgctccttcttct	(CTT)5 + (CT)8	COMPOUND	58	277		M	1	3	P	A1 and A6		TCTTTTTTCAGTTGAGCGAATAGTATAGATTTATTATATAAAATAGACGGATAGAGTGTTGATTTTTATTTTAACTAAAATCGATAATATAGCCGTCGATTTTTATCGACAAAAAACTACTCCCGCGTTTGCTTCCCGCGTCCCTGCTCGCTTCACTCATCTTCCCAAAATTTAACCCCAAATCTTCAGATTTAGAGTGATGCTTCTTCTTCTCCTCCAACGCCGAGACTAGAGACCAGAATGGAGTCACGGTCA	No significant hits found
pPGSSeq16C7	Seq16C07		Moretzsohn et al., 2005: Ferguson et al 2004	ttgctactaagccgaaaatgaa	cttgaaattaacacatatgcacaca	(CT)5 + (TC)18	COMPOUND	54	242-258	0.571	P	1	3	-	-		TTTATTCCTTTATTGGCCATGGGTTAAGTCTTCAGAATTTAATAAAAATGAATAACCAAATTTAAATAAAGCTACAAGAGTTTTGGTCTCCAATATACTAAAATTATCTTGAAATCATTATCCATTAAAGAGTTGCTACTAAGCCGAAAATGAAGATTTAACAAATTTTTGTATGATAAAAAATTGGAATAAAGATTTACATATTAAACATATAAATATATTTAAGAGTGACAAAAGTTAGGACAATTATGTTAG	No significant hits found
pPGSSeq16E4	Seq16E04		Moretzsohn et al., 2005: Ferguson et al 2004	gtccgctctccatcttcatc	cgttcagtctcgccctaaaa	(ATA)35	PERFECT	58	351		M	2	1	M	-		CTTTTTTCCGTCTTTCACTCTCGTTTAAAAAAAAAATTCCCCGTCCGCTCTCCATCTTCATCGCAAGTCCCCTATTTAATTATCCACTTATCGAATGTAGATACCACGATTATCTATGGATATTCTTTAAAAAATTTTTAAAAATTAACAAAAAACTATATAATAATAATAATAATAATAATAATAATAATAATAATAATAATAATAATAATAATAATAATAATAATAATAATAATAATAATAATAATAATAATA	No significant hits found
pPGSSeq17H10	Seq17H10		Moretzsohn et al., 2005: Ferguson et al 2004	caaggttgtaatagggttagggta	gacaaaatgccccaaagtaa	(AT)5 + (TG)8	COMPOUND	58	243		M	2	1	M	-		CACTCAATTCTCTTCTAATCATGCTTTCTAAGATTTGTTTTTCATCTAAGAATCAAGAATTATTCAATGCATGCATACAAATATCATGAAGACTTTTCACAAGGTTGTAATAGGGTTAGGGTAAAAGTAATGATATATATATAATGTGTGTGTGTGTGTGGATAAGTAAGCTTGAAATTTGAATCATTGATTAACTTAAGCTCTCACCTAACACACAACCTATTTAACTCTAATGCAAAACCTAGCTACCCATTA	No hits found
